# Supplementary material for: Dredging activity and associated sound have negligible effects on adult Atlantic sturgeon migration to spawning habitat in a large coastal river
Source: PLoS One. 2020 Mar 6;15(3):e0230029. doi: 10.1371/journal.pone.0230029 (PMC7059921; doi:10.1371/journal.pone.0230029)
Supplement: S1 Data — (ZIP) [file pone.0230029.s001.zip]

Archive with 1 entries (1 files):
- POSITIONS FOR JOURNAL.csv
