# Supplementary material for: Dredging activity and associated sound have negligible effects on adult Atlantic sturgeon migration to spawning habitat in a large coastal river
Source: PLoS One. 2020 Mar 6;15(3):e0230029. doi: 10.1371/journal.pone.0230029 (PMC7059921; doi:10.1371/journal.pone.0230029)
Supplement: S1 Data — (ZIP) [file pone.0230029.s001.zip › POSITIONS FOR JOURNAL.csv]

TRANSMITTER	DATETIME	X	Y	D	LAT	LON	n	HPE	HPEm	TEMP	DEPTH	ACCEL	DRX	URX
ST07	8/6/2017 00:00	3260.86	5410.22	5.5	37.219611	-76.844822	10	3.7	1.5				ST01 ST03 ST06 ST07 ST08 ST09 ST10 ST17	ST03 ST06 ST08 ST09 ST10
ST33	8/6/2017 00:02	6408.34	5355.48	8	37.219118	-76.809359	9	6.3					ST25 ST26 ST30 ST31 ST34 ST35	ST25 ST26 ST30 ST31 ST34 ST35
ST30	8/6/2017 00:02	5963.25	5292.08	4	37.218547	-76.814374	4	5.6	6.1				ST22 ST24 ST25 ST26 ST30 ST31 ST34	ST22 ST25 ST26 ST31 ST34
ST34	8/6/2017 00:03	6410.84	5752.62	6.5	37.222696	-76.80933	6	5.3	0.8				ST12 ST17 ST22 ST24 ST25 ST26 ST27 ST28 ST30 ST31 ST32 ST34 ST35	ST26 ST30 ST31 ST32 ST35
ST14	8/6/2017 00:04	4172.98	5093.02	8	37.216754	-76.834545	14	3.6					ST01 ST03 ST06 ST07 ST08 ST09 ST10 ST12 ST13 ST15 ST16 ST17 ST24 ST26	ST09 ST10 ST13 ST15 ST16 ST17
ST09	8/6/2017 00:04	3713.94	5043.15	5.9	37.216304	-76.839716	9	3.7	1.3				ST01 ST06 ST07 ST08 ST09 ST10 ST12 ST13 ST15 ST16 ST17 ST18 ST19 ST22 ST25 ST37	ST06 ST07 ST10 ST13 ST15
ST35	8/6/2017 00:05	6410.75	6203.85	7.2	37.226762	-76.809331	5	9.9	4.6				ST19 ST24 ST27 ST28 ST30 ST32 ST34 ST35	ST27 ST28 ST30 ST32 ST34
ST18	8/6/2017 00:05	4612.98	5539.75	5.4	37.220779	-76.829588	7	3.8	3				ST09 ST15 ST17 ST18 ST19 ST22 ST25 ST26 ST37	ST15 ST17 ST19 ST22 ST37
ST10	8/6/2017 00:05	3713.9	5445.76	5.2	37.219932	-76.839718	10	3.6	0.4				ST01 ST06 ST07 ST09 ST10 ST11 ST12 ST15 ST16 ST17	ST06 ST07 ST09 ST11 ST15
ST27	8/6/2017 00:05	5519.68	6099.17	4.2	37.22582	-76.819371	4	3.9	1				ST19 ST22 ST24 ST27 ST28 ST31 ST34	ST19 ST24 ST28 ST31 ST34
ST19	8/6/2017 00:06	4611.57	5996.64	3	37.224896	-76.829604	6	5.2	1.1				ST01 ST03 ST07 ST12 ST15 ST17 ST18 ST19 ST22 ST23 ST24 ST25 ST26 ST37	ST15 ST17 ST18 ST23 ST24
ST37	8/6/2017 00:06	4621.81	4648.19	2.7	37.212746	-76.829488	4	6.2	0.6				ST07 ST09 ST10 ST17 ST18 ST19 ST21 ST22 ST24 ST26 ST37	ST09 ST17 ST18 ST21 ST22
ST25	8/6/2017 00:07	5509.4	5245.8	4.2	37.218131	-76.819488	10	3.6	2.8				ST06 ST07 ST09 ST15 ST17 ST19 ST21 ST22 ST24 ST25 ST26 ST30 ST31 ST34 ST37	ST21 ST22 ST26 ST30 ST31
ST06	8/6/2017 00:07	3265.09	4992.03	6.5	37.215843	-76.844773	10	3.8	0.7				ST01 ST03 ST05 ST06 ST07 ST09 ST10 ST11 ST16 ST17 ST19 ST22 ST25 ST37	ST01 ST05 ST07 ST09 ST10
ST32	8/6/2017 00:07	5961.1	6145.32	5.4	37.226235	-76.814397	9	4.3	0.3				ST25 ST26 ST27 ST32 ST34 ST35	ST25 ST26 ST27 ST34 ST35
ST08	8/6/2017 00:07	3271.39	5855.43	3.8	37.223622	-76.844704	7	3.9	0.4				ST03 ST06 ST07 ST08 ST10 ST12 ST23	ST03 ST06 ST07 ST10 ST12
ST22	8/6/2017 00:08	5122	5224.12	4	37.217935	-76.823853	9	4	5.9				ST06 ST08 ST09 ST10 ST12 ST15 ST16 ST17 ST18 ST19 ST22 ST23 ST24 ST25 ST26 ST28 ST30 ST34 ST37	ST17 ST18 ST23 ST25 ST26
ST31	8/6/2017 00:08	5968.52	5690.07	5.3	37.222133	-76.814314	9	3.7	1.2				ST17 ST19 ST22 ST24 ST25 ST26 ST27 ST30 ST31 ST34	ST25 ST26 ST27 ST30 ST34
ST17	8/6/2017 00:08	4614.81	5145.2	4.5	37.217224	-76.829567	6	5.3	4.1				ST06 ST07 ST09 ST10 ST12 ST13 ST15 ST16 ST17 ST18 ST19 ST22 ST23 ST24 ST25 ST26 ST34	ST15 ST18 ST19 ST22 ST23
ST15	8/6/2017 00:08	4186.64	5504.12	5.2	37.220458	-76.834391	2	17.1	14.5				ST16 ST18 ST22 ST25 ST26	ST16 ST22 ST25 ST26
ST03	8/6/2017 00:09	2772.35	5820.5	2.4	37.223306	-76.850327	8	4.6	0.2				ST01 ST03 ST04 ST06 ST07 ST08 ST12 ST17	ST01 ST04 ST06 ST07 ST08
ST01	8/6/2017 00:10	2798.57	4945.02	7.3	37.215418	-76.850029	7	4.1	4.8				ST01 ST02 ST03 ST04 ST05 ST06 ST07 ST08 ST09 ST10 ST16	ST02 ST03 ST05 ST06 ST07
ST23	8/6/2017 00:10	5068.08	5600.24	4.5	37.221324	-76.82446	9	3.7	2.7				ST17 ST18 ST19 ST22 ST23 ST25 ST26 ST30 ST31 ST34	ST18 ST19 ST22 ST25 ST26
ST24	8/6/2017 00:10	5068.44	6051.03	3.3	37.225386	-76.824456	9	3.8	0.5				ST07 ST09 ST12 ST15 ST17 ST18 ST19 ST21 ST22 ST23 ST24 ST25 ST26 ST27 ST28 ST30 ST34 ST37	ST19 ST23 ST26 ST27 ST28
ST07	8/6/2017 00:10	3260.9	5410.26	5.5	37.219611	-76.844821	10	3.7	1.4				ST01 ST03 ST05 ST06 ST07 ST08 ST09 ST10 ST11 ST12 ST16 ST17 ST19 ST22 ST25 ST37	ST03 ST06 ST08 ST09 ST10
ST34	8/6/2017 00:12	6410.16	5752.62	6.5	37.222696	-76.809338	5	5.2	1.3				ST17 ST19 ST22 ST24 ST25 ST26 ST27 ST28 ST29 ST30 ST31 ST32 ST34 ST35 ST36	ST30 ST31 ST32 ST35 ST36
ST33	8/6/2017 00:12	6413.07	5350.19	8	37.21907	-76.809306	11	3.8					ST22 ST25 ST29 ST30 ST31 ST34 ST35	ST25 ST29 ST30 ST31 ST34 ST35
ST30	8/6/2017 00:13	5965.21	5285.63	4	37.218489	-76.814352	8	3.8	1.6				ST19 ST21 ST22 ST24 ST25 ST26 ST27 ST29 ST30 ST31 ST32 ST34 ST35 ST37	ST25 ST26 ST29 ST31 ST34
ST35	8/6/2017 00:13	6414.09	6206.54	7.2	37.226786	-76.809293	7	4.2	0.5				ST19 ST24 ST26 ST28 ST30 ST32 ST34 ST35 ST36	ST28 ST30 ST32 ST34 ST36
ST14	8/6/2017 00:15	4172.59	5096.15	8	37.216782	-76.834549	18	3.5					ST01 ST03 ST06 ST07 ST08 ST09 ST10 ST12 ST13 ST15 ST16 ST17 ST18 ST19 ST22 ST25 ST26 ST37	ST09 ST10 ST15 ST17 ST18 ST37
ST09	8/6/2017 00:15	3714.08	5042.89	5.9	37.216302	-76.839715	9	3.7	1				ST01 ST06 ST07 ST08 ST09 ST10 ST12 ST13 ST15 ST17 ST22 ST25 ST26	ST06 ST07 ST10 ST13 ST15
ST19	8/6/2017 00:15	4616.29	5993.15	3	37.224865	-76.82955	6	7.1	6.3				ST07 ST09 ST10 ST12 ST17 ST18 ST19 ST22 ST23 ST24 ST25 ST30 ST37	ST17 ST18 ST22 ST23 ST24
ST10	8/6/2017 00:15	3714.07	5445.55	5.2	37.21993	-76.839716	10	3.6	0.3				ST01 ST06 ST07 ST09 ST10 ST11 ST12 ST15 ST16 ST17 ST19	ST06 ST07 ST09 ST11 ST15
ST18	8/6/2017 00:15	4613.28	5540.02	5.4	37.220782	-76.829584	10	3.6	2.6				ST09 ST15 ST17 ST18 ST19 ST22 ST23 ST25 ST37	ST15 ST17 ST19 ST22 ST23
ST27	8/6/2017 00:16	5518.32	6100.75	4.2	37.225834	-76.819387	6	4.3	2.3				ST19 ST22 ST24 ST26 ST27 ST28	ST19 ST22 ST24 ST26 ST28
ST25	8/6/2017 00:16	5510.19	5245.77	4.2	37.21813	-76.819479	7	3.7	2.4				ST15 ST17 ST18 ST19 ST21 ST22 ST25 ST26 ST29 ST30 ST34 ST37	ST17 ST21 ST22 ST26 ST30
ST37	8/6/2017 00:16	4622.33	4652.93	2.7	37.212789	-76.829482	8	8.2	4.9				ST08 ST09 ST10 ST15 ST18 ST19 ST22 ST37	ST09 ST10 ST15 ST18 ST22
ST06	8/6/2017 00:16	3265.23	4992.18	6.5	37.215844	-76.844772	10	3.8	0.8				ST01 ST05 ST06 ST07 ST08 ST09 ST10 ST15 ST16 ST17 ST37	ST01 ST05 ST07 ST09 ST10
ST08	8/6/2017 00:17	3271.01	5856.09	3.8	37.223628	-76.844709	10	3.6	0.5				ST03 ST04 ST05 ST06 ST07 ST08 ST09 ST11 ST12 ST16	ST03 ST04 ST07 ST11 ST12
16254	8/6/2017 00:18	4430.15	5502.38	5.8	37.220443	-76.831648	13	3.5	2.5	28.4197			ST07 ST09 ST10 ST15 ST16 ST17 ST18 ST19 ST23 ST26 ST30	ST15 ST16 ST17 ST18 ST19 ST23
ST22	8/6/2017 00:19	5124.11	5215.56	4	37.217858	-76.823829	4	6	3.2				ST01 ST06 ST07 ST18 ST19 ST22 ST23 ST24 ST26 ST28 ST29 ST30 ST31 ST34 ST35	ST18 ST23 ST24 ST26 ST30
ST17	8/6/2017 00:19	4613.44	5148.72	4.5	37.217256	-76.829582	7	3.8	4.5				ST01 ST07 ST08 ST09 ST10 ST12 ST13 ST15 ST16 ST17 ST18 ST19 ST22 ST25 ST26 ST34 ST37	ST15 ST18 ST19 ST22 ST37
ST03	8/6/2017 00:19	2772.19	5820.74	2.4	37.223309	-76.850329	8	4.6	0.2				ST01 ST03 ST04 ST05 ST06 ST07 ST08 ST12 ST37	ST01 ST04 ST06 ST07 ST08
ST31	8/6/2017 00:19	5968.8	5690.77	5.3	37.22214	-76.814311	10	3.6	0.5				ST24 ST25 ST26 ST27 ST30 ST31 ST32 ST34	ST26 ST27 ST30 ST32 ST34
ST02	8/6/2017 00:19	2832.93	5355.99	5.8	37.219121	-76.849643	7	4	0.9				ST01 ST02 ST03 ST06 ST07 ST09 ST10 ST15	ST01 ST03 ST06 ST07 ST10
ST15	8/6/2017 00:20	4174.92	5496.81	5.2	37.220392	-76.834523	7	3.8	0.7				ST09 ST10 ST15 ST16 ST18 ST26	ST09 ST10 ST16 ST18 ST26
ST01	8/6/2017 00:21	2798.93	4944.86	7.3	37.215417	-76.850025	7	4.1	4.4				ST01 ST02 ST03 ST05 ST06 ST07 ST08 ST09 ST10 ST15 ST19	ST02 ST03 ST05 ST06 ST07
ST24	8/6/2017 00:21	5067.89	6050.77	3.3	37.225384	-76.824462	7	3.9	0.2				ST17 ST19 ST22 ST23 ST24 ST25 ST26 ST28 ST30 ST34 ST37	ST19 ST22 ST23 ST26 ST28
ST23	8/6/2017 00:21	5064.94	5599.21	4.5	37.221315	-76.824495	8	3.8	2				ST15 ST17 ST19 ST22 ST23 ST25 ST26 ST30	ST17 ST19 ST22 ST25 ST26
ST34	8/6/2017 00:21	6411.77	5751.32	6.5	37.222685	-76.80932	6	4.4	0.8				ST15 ST18 ST19 ST22 ST24 ST25 ST26 ST27 ST28 ST29 ST30 ST31 ST34 ST35	ST26 ST29 ST30 ST31 ST35
ST07	8/6/2017 00:21	3259.92	5410.08	5.5	37.219609	-76.844832	10	3.7	2.3				ST01 ST03 ST05 ST06 ST07 ST08 ST09 ST10 ST15 ST16 ST17	ST03 ST06 ST08 ST09 ST10
ST33	8/6/2017 00:22	6415.45	5351.05	8	37.219078	-76.809279	11	3.8					ST22 ST24 ST25 ST26 ST29 ST30 ST31 ST32 ST34 ST35	ST25 ST29 ST30 ST31 ST34 ST35
ST35	8/6/2017 00:22	6414.09	6207.22	7.2	37.226793	-76.809293	6	4.3	0.2				ST24 ST28 ST32 ST34 ST35 ST36	ST24 ST28 ST32 ST34 ST36
ST30	8/6/2017 00:23	5965.38	5287.23	4	37.218504	-76.81435	7	4.1	1				ST15 ST19 ST21 ST22 ST24 ST25 ST26 ST27 ST30 ST31 ST34 ST35 ST36	ST21 ST25 ST26 ST31 ST34
ST10	8/6/2017 00:24	3714.03	5445.52	5.2	37.219929	-76.839716	10	3.6	0.4				ST01 ST06 ST07 ST09 ST10 ST11 ST15 ST16 ST17	ST06 ST07 ST09 ST11 ST15
ST19	8/6/2017 00:24	4614.01	5994.12	3	37.224873	-76.829576	6	5.2	4.1				ST06 ST09 ST10 ST12 ST15 ST17 ST18 ST19 ST23 ST24 ST26 ST30 ST37	ST15 ST17 ST18 ST23 ST24
ST27	8/6/2017 00:25	5515.83	6101.94	4.2	37.225845	-76.819415	2	5.8	5.1				ST19 ST22 ST24 ST27 ST28	ST19 ST22 ST24 ST28
ST09	8/6/2017 00:25	3713.84	5043.1	5.9	37.216303	-76.839718	9	3.7	1.3				ST01 ST06 ST07 ST09 ST10 ST12 ST13 ST15 ST16 ST17 ST19 ST22 ST37	ST06 ST07 ST10 ST13 ST15
ST18	8/6/2017 00:25	4613.58	5542.85	5.4	37.220807	-76.829581	6	4.2	0.6				ST06 ST07 ST09 ST10 ST15 ST16 ST17 ST18 ST22 ST37	ST15 ST16 ST17 ST22 ST37
ST25	8/6/2017 00:26	5509.19	5244.74	4.2	37.218121	-76.81949	6	4.1	2.2				ST07 ST09 ST17 ST19 ST22 ST25 ST26 ST30 ST31 ST37	ST17 ST22 ST26 ST30 ST31
ST14	8/6/2017 00:26	4172.65	5096.47	8	37.216785	-76.834548	16	3.5					ST06 ST07 ST09 ST10 ST15 ST17 ST37	ST06 ST09 ST10 ST15 ST17 ST37
16254	8/6/2017 00:26	4432.78	5502.89	5.8	37.220447	-76.831618	2	23.8	3	28.4197			ST06 ST07 ST12 ST16	ST06 ST07 ST12 ST16
ST22	8/6/2017 00:29	5121.98	5221.82	4	37.217915	-76.823853	9	4	3.9				ST01 ST06 ST09 ST10 ST15 ST16 ST17 ST18 ST19 ST21 ST22 ST23 ST24 ST25 ST26 ST30 ST34 ST37	ST17 ST18 ST23 ST25 ST26
ST17	8/6/2017 00:30	4614.88	5149.65	4.5	37.217264	-76.829566	9	3.7	3.5				ST07 ST09 ST10 ST15 ST16 ST17 ST18 ST19 ST21 ST22 ST23 ST24 ST26 ST30 ST37	ST15 ST18 ST22 ST23 ST37
ST31	8/6/2017 00:30	5968.68	5690.37	5.3	37.222136	-76.814312	9	3.7	0.9				ST24 ST25 ST26 ST27 ST30 ST31 ST34	ST25 ST26 ST27 ST30 ST34
ST02	8/6/2017 00:30	2827.09	5360.02	5.8	37.219157	-76.849709	2	7.9	7.2				ST01 ST02 ST06 ST07 ST10	ST01 ST06 ST07 ST10
ST34	8/6/2017 00:31	6316.34	5717.67	6.5	37.222382	-76.810395	2	686.1	100.9				ST22 ST25 ST31 ST34 ST37	ST22 ST25 ST31 ST37
ST24	8/6/2017 00:31	5068.19	6050.79	3.3	37.225384	-76.824459	9	3.8	0.3				ST15 ST17 ST19 ST22 ST23 ST24 ST25 ST26 ST27 ST28 ST30 ST34 ST35	ST19 ST23 ST26 ST27 ST28
ST01	8/6/2017 00:31	2798.48	4945.21	7.3	37.21542	-76.85003	7	4.1	4.9				ST01 ST02 ST03 ST05 ST06 ST07 ST08 ST09 ST10	ST02 ST03 ST05 ST06 ST07
ST23	8/6/2017 00:31	5065.02	5598.84	4.5	37.221312	-76.824494	9	3.7	2.4				ST15 ST17 ST18 ST19 ST22 ST23 ST25 ST26 ST30	ST18 ST19 ST22 ST25 ST26
ST15	8/6/2017 00:32	4175.59	5496.56	5.2	37.22039	-76.834516	8	3.9	1.2				ST08 ST09 ST10 ST15 ST16 ST18 ST22 ST26	ST08 ST09 ST10 ST16 ST18
ST33	8/6/2017 00:32	6414.23	5350.64	8	37.219074	-76.809293	11	3.8					ST24 ST25 ST26 ST29 ST30 ST31 ST34 ST35	ST25 ST29 ST30 ST31 ST34 ST35
ST07	8/6/2017 00:32	3261.9	5411.7	5.5	37.219624	-76.84481	1	12.7	0.3				ST03 ST07 ST18 ST37	ST03 ST18 ST37
ST30	8/6/2017 00:33	5965.39	5286.11	4	37.218493	-76.81435	8	3.8	1.1				ST18 ST19 ST22 ST25 ST26 ST27 ST29 ST30 ST31 ST34	ST25 ST26 ST29 ST31 ST34
ST19	8/6/2017 00:34	4611.93	5997.36	3	37.224903	-76.8296	9	4.1	0.3				ST03 ST06 ST09 ST12 ST15 ST16 ST17 ST18 ST19 ST22 ST23 ST24 ST25 ST26 ST27 ST30 ST37	ST15 ST16 ST18 ST23 ST24
ST27	8/6/2017 00:34	5518.93	6099.98	4.2	37.225827	-76.81938	2	4.5	1.5				ST19 ST24 ST26 ST27 ST28	ST19 ST24 ST26 ST28
ST09	8/6/2017 00:34	3715	5043.99	5.9	37.216312	-76.839704	6	5	2.2				ST01 ST03 ST05 ST06 ST07 ST09 ST10 ST11 ST15 ST17	ST06 ST07 ST10 ST11 ST15
ST08	8/6/2017 00:35	3271.77	5856.31	3.8	37.22363	-76.8447	10	3.7	0.6				ST03 ST04 ST07 ST08 ST09 ST10 ST11	ST03 ST04 ST07 ST10 ST11
16254	8/6/2017 00:35	4428.03	5501.97	5.8	37.220439	-76.831671	7	6.2	3.9	28.4197			ST01 ST03 ST08 ST12 ST18	ST01 ST03 ST08 ST12 ST18
ST25	8/6/2017 00:36	5509.72	5244	4.2	37.218114	-76.819484	6	4.1	1.4				ST17 ST18 ST19 ST22 ST24 ST25 ST26 ST30 ST31 ST32 ST34 ST37	ST17 ST22 ST26 ST30 ST31
ST37	8/6/2017 00:36	4621.81	4649.51	2.7	37.212758	-76.829488	5	4.8	1.5				ST03 ST10 ST12 ST13 ST15 ST16 ST17 ST18 ST19 ST21 ST22 ST25 ST37	ST13 ST17 ST18 ST21 ST22
ST18	8/6/2017 00:36	4614.14	5540.47	5.4	37.220786	-76.829575	10	3.7	2.1				ST07 ST15 ST16 ST17 ST18 ST19 ST22 ST25 ST26	ST15 ST16 ST17 ST19 ST22
ST06	8/6/2017 00:36	3264.92	4991.62	6.5	37.215839	-76.844775	7	4.2	0.2				ST01 ST03 ST06 ST07 ST08 ST09 ST10 ST12 ST16 ST37	ST01 ST07 ST08 ST09 ST10
ST14	8/6/2017 00:37	4173.03	5096.59	8	37.216786	-76.834544	18	3.5					ST01 ST06 ST07 ST09 ST10 ST12 ST13 ST15 ST16 ST17 ST18 ST19 ST37	ST09 ST10 ST15 ST17 ST18 ST37
ST02	8/6/2017 00:39	2832.53	5356.74	5.8	37.219128	-76.849648	6	5.7	0.9				ST02 ST03 ST06 ST07 ST09 ST10 ST37	ST03 ST06 ST07 ST09 ST10
ST31	8/6/2017 00:39	5968.61	5690.7	5.3	37.222139	-76.814313	9	3.7	0.6				ST15 ST17 ST19 ST22 ST24 ST25 ST26 ST27 ST28 ST30 ST31 ST34	ST25 ST26 ST27 ST30 ST34
ST22	8/6/2017 00:39	5121.91	5221.83	4	37.217915	-76.823853	9	4	3.9				ST03 ST06 ST07 ST09 ST10 ST12 ST15 ST16 ST17 ST18 ST19 ST21 ST22 ST23 ST24 ST25 ST26 ST30 ST34 ST36 ST37	ST17 ST18 ST23 ST25 ST26
ST03	8/6/2017 00:39	2772.58	5820.68	2.4	37.223308	-76.850325	8	4.6	0.2				ST01 ST03 ST04 ST06 ST07 ST08 ST09 ST15 ST37	ST01 ST04 ST06 ST07 ST08
ST17	8/6/2017 00:39	4615.12	5150.55	4.5	37.217272	-76.829563	9	3.7	3.8				ST07 ST09 ST10 ST15 ST16 ST17 ST18 ST19 ST22 ST23 ST24 ST26 ST30 ST37	ST15 ST18 ST22 ST23 ST37
ST35	8/6/2017 00:40	6414.27	6206.55	7.2	37.226787	-76.809291	7	4.2	0.5				ST24 ST28 ST30 ST32 ST34 ST35 ST36	ST28 ST30 ST32 ST34 ST36
ST24	8/6/2017 00:40	5068.1	6051.14	3.3	37.225387	-76.82446	9	4.1	0.3				ST15 ST17 ST18 ST19 ST22 ST23 ST24 ST25 ST26 ST27 ST30	ST18 ST19 ST23 ST26 ST27
ST10	8/6/2017 00:41	3713.59	5445.01	5.2	37.219925	-76.839721	10	3.8	1				ST06 ST07 ST09 ST10 ST11 ST16	ST06 ST07 ST09 ST11 ST16
ST23	8/6/2017 00:41	5065.14	5598.58	4.5	37.221309	-76.824493	9	3.7	2.6				ST15 ST17 ST18 ST19 ST22 ST23 ST25 ST26 ST30	ST18 ST19 ST22 ST25 ST26
ST34	8/6/2017 00:41	6410.8	5752.47	6.5	37.222695	-76.809331	5	5.2	0.7				ST19 ST24 ST25 ST26 ST28 ST30 ST31 ST32 ST34 ST35 ST36	ST30 ST31 ST32 ST35 ST36
ST33	8/6/2017 00:42	6414.54	5350.62	8	37.219074	-76.80929	11	3.8					ST15 ST22 ST25 ST26 ST29 ST30 ST31 ST34 ST35	ST25 ST29 ST30 ST31 ST34 ST35
ST01	8/6/2017 00:42	2799.11	4944.74	7.3	37.215415	-76.850023	7	4.1	4.3				ST01 ST02 ST03 ST05 ST06 ST07 ST08 ST09 ST10 ST15	ST02 ST03 ST05 ST06 ST07
ST07	8/6/2017 00:43	3260.45	5411.57	5.5	37.219623	-76.844826	9	3.8	1.3				ST01 ST03 ST05 ST06 ST07 ST09 ST10 ST15 ST18	ST01 ST03 ST06 ST09 ST10
ST15	8/6/2017 00:43	4177.37	5495.64	5.2	37.220382	-76.834496	7	3.8	3				ST01 ST03 ST06 ST07 ST08 ST09 ST15 ST16 ST17 ST18 ST23 ST26	ST09 ST16 ST17 ST18 ST23
ST30	8/6/2017 00:43	5965.59	5286.7	4	37.218499	-76.814348	8	3.8	0.7				ST17 ST19 ST22 ST24 ST25 ST26 ST29 ST30 ST31 ST34 ST37	ST25 ST26 ST29 ST31 ST34
ST08	8/6/2017 00:44	3270.77	5853.54	3.8	37.223605	-76.844711	7	5.6	2.4				ST03 ST06 ST08 ST09 ST10 ST15 ST17	ST03 ST06 ST09 ST10 ST15
ST09	8/6/2017 00:44	3714.89	5041.82	5.9	37.216292	-76.839706	9	3.7	0.6				ST01 ST03 ST06 ST07 ST08 ST09 ST10 ST13 ST15 ST16 ST17	ST06 ST07 ST10 ST13 ST15
ST19	8/6/2017 00:44	4614.67	5994.79	3	37.224879	-76.829569	6	5.2	4				ST01 ST08 ST09 ST10 ST12 ST15 ST17 ST18 ST19 ST22 ST23 ST24 ST25 ST26 ST27 ST28 ST30 ST37	ST15 ST17 ST18 ST23 ST24
16254	8/6/2017 00:44	4432.23	5505.62	5.8	37.220472	-76.831624	10	3.5	1.8	28.4197			ST03 ST07 ST09 ST10 ST12 ST13 ST15 ST17 ST18 ST19 ST22 ST24 ST26 ST37	ST10 ST15 ST17 ST18 ST19 ST22
ST25	8/6/2017 00:45	5509.92	5244.97	4.2	37.218123	-76.819482	6	4.1	1.8				ST15 ST17 ST18 ST19 ST22 ST24 ST25 ST26 ST30 ST31 ST37	ST17 ST22 ST26 ST30 ST31
ST37	8/6/2017 00:46	4621.83	4650.18	2.7	37.212764	-76.829487	6	4.8	2.1				ST09 ST13 ST15 ST17 ST18 ST21 ST37	ST13 ST15 ST17 ST18 ST21
ST06	8/6/2017 00:46	3265.54	4991.45	6.5	37.215837	-76.844768	6	4.4	0.6				ST01 ST06 ST07 ST09 ST10 ST15	ST01 ST07 ST09 ST10 ST15
ST18	8/6/2017 00:46	4614.65	5542.09	5.4	37.2208	-76.829569	10	3.6	0.7				ST07 ST10 ST15 ST16 ST17 ST18 ST19 ST22 ST23 ST26 ST37	ST15 ST16 ST17 ST19 ST23
ST32	8/6/2017 00:47	5961.36	6144.81	5.4	37.226231	-76.814394	2	5.6	0.8				ST24 ST26 ST27 ST32 ST35	ST24 ST26 ST27 ST35
ST14	8/6/2017 00:47	4173.32	5096.19	8	37.216782	-76.834541	18	3.5					ST07 ST08 ST09 ST10 ST12 ST13 ST15 ST17 ST18 ST24 ST26 ST37	ST09 ST10 ST15 ST17 ST18 ST37
ST02	8/6/2017 00:48	2832.9	5356.21	5.8	37.219123	-76.849644	7	4	0.7				ST01 ST02 ST03 ST06 ST07 ST09 ST10 ST15	ST01 ST03 ST06 ST07 ST10
ST31	8/6/2017 00:48	5968.78	5690.15	5.3	37.222134	-76.814311	5	4.1	1.1				ST19 ST22 ST24 ST26 ST30 ST31 ST34	ST22 ST24 ST26 ST30 ST34
ST10	8/6/2017 00:49	3713.63	5444.74	5.2	37.219922	-76.839721	10	3.6	1.2				ST01 ST06 ST07 ST09 ST10 ST11 ST13 ST15 ST16 ST17 ST18	ST06 ST07 ST09 ST11 ST15
ST03	8/6/2017 00:50	2772.56	5820.69	2.4	37.223308	-76.850325	8	4.6	0.2				ST01 ST03 ST04 ST05 ST06 ST07 ST08 ST09 ST10 ST12 ST17	ST01 ST04 ST06 ST07 ST08
ST22	8/6/2017 00:50	5122.68	5221.65	4	37.217913	-76.823845	9	4	3.4				ST07 ST09 ST15 ST16 ST17 ST18 ST19 ST21 ST22 ST23 ST24 ST25 ST26 ST27 ST28 ST30 ST34 ST37	ST17 ST18 ST23 ST25 ST26
ST34	8/6/2017 00:50	6409.91	5753.32	6.5	37.222703	-76.809341	5	5.2	1.9				ST19 ST25 ST26 ST30 ST31 ST32 ST34 ST35 ST36	ST30 ST31 ST32 ST35 ST36
ST17	8/6/2017 00:50	4616.48	5149.88	4.5	37.217266	-76.829548	7	3.8	2.4				ST03 ST07 ST09 ST10 ST12 ST13 ST15 ST17 ST18 ST19 ST22 ST24 ST25 ST26 ST37	ST15 ST18 ST19 ST22 ST37
ST24	8/6/2017 00:50	5068.26	6049.29	3.3	37.225371	-76.824458	9	4	1.7				ST10 ST12 ST17 ST19 ST22 ST24 ST25 ST26 ST28 ST30	ST19 ST22 ST25 ST26 ST28
ST35	8/6/2017 00:51	6414.43	6206.83	7.2	37.226789	-76.809289	6	4.4	0.4				ST24 ST30 ST32 ST34 ST35 ST36	ST24 ST30 ST32 ST34 ST36
ST23	8/6/2017 00:51	5066.28	5598.69	4.5	37.221311	-76.82448	9	3.6	2.6				ST10 ST15 ST17 ST18 ST19 ST22 ST23 ST24 ST25 ST26 ST30	ST18 ST22 ST24 ST25 ST26
ST01	8/6/2017 00:52	2800.62	4944.76	7.3	37.215416	-76.850006	7	4.1	2.8				ST01 ST02 ST03 ST05 ST06 ST07 ST08 ST09 ST10	ST02 ST03 ST05 ST06 ST07
ST33	8/6/2017 00:52	6414.76	5350.78	8	37.219076	-76.809287	11	3.8					ST17 ST18 ST19 ST22 ST24 ST25 ST26 ST29 ST30 ST31 ST34 ST35	ST25 ST29 ST30 ST31 ST34 ST35
ST30	8/6/2017 00:52	5965.91	5286.6	4	37.218498	-76.814344	8	3.8	0.4				ST19 ST22 ST24 ST25 ST26 ST27 ST29 ST30 ST31 ST34	ST25 ST26 ST29 ST31 ST34
ST19	8/6/2017 00:53	4615.04	5993.63	3	37.224869	-76.829565	6	5.2	5.1				ST06 ST09 ST10 ST12 ST15 ST17 ST18 ST19 ST23 ST24 ST25 ST26 ST27 ST28 ST30 ST37	ST15 ST17 ST18 ST23 ST24
ST09	8/6/2017 00:54	3714.93	5041.76	5.9	37.216291	-76.839705	9	3.7	0.6				ST01 ST03 ST06 ST07 ST09 ST10 ST12 ST13 ST15 ST17	ST06 ST07 ST10 ST13 ST15
ST15	8/6/2017 00:54	4176.15	5495.99	5.2	37.220385	-76.834509	10	3.6	1.7				ST06 ST09 ST10 ST15 ST16 ST17 ST18 ST19 ST23 ST26	ST09 ST10 ST16 ST17 ST18
16254	8/6/2017 00:55	4431.9	5503.1	5.8	37.220449	-76.831628	12	3.4	2.2	28.4197			ST01 ST03 ST07 ST08 ST10 ST12 ST15 ST16 ST17 ST18 ST19 ST22 ST24 ST30 ST37	ST10 ST15 ST16 ST17 ST18 ST19
ST27	8/6/2017 00:55	5517.87	6100.06	4.2	37.225828	-76.819392	5	4.4	2.6				ST15 ST19 ST24 ST26 ST27 ST28	ST15 ST19 ST24 ST26 ST28
ST25	8/6/2017 00:55	5510.06	5243.57	4.2	37.218111	-76.81948	7	3.7	0.9				ST15 ST17 ST18 ST19 ST21 ST22 ST25 ST26 ST29 ST30 ST37	ST17 ST21 ST22 ST26 ST30
ST18	8/6/2017 00:56	4615.62	5540.59	5.4	37.220787	-76.829558	10	3.6	2.5				ST09 ST10 ST15 ST17 ST18 ST19 ST22 ST24 ST37	ST15 ST17 ST19 ST22 ST24
ST37	8/6/2017 00:57	4619.99	4651.18	2.7	37.212773	-76.829508	6	4.9	3.3				ST13 ST17 ST18 ST19 ST21 ST25 ST37	ST13 ST17 ST18 ST21 ST25
ST06	8/6/2017 00:57	3265.68	4994.12	6.5	37.215861	-76.844767	8	4.2	2.8				ST01 ST03 ST06 ST07 ST09 ST10	ST01 ST03 ST07 ST09 ST10
ST14	8/6/2017 00:58	4173.28	5096.1	8	37.216782	-76.834541	18	3.5					ST01 ST03 ST06 ST08 ST09 ST10 ST12 ST13 ST15 ST16 ST17 ST18 ST19 ST22 ST37	ST09 ST10 ST15 ST17 ST18 ST37
ST10	8/6/2017 00:58	3714.29	5444.43	5.2	37.21992	-76.839713	9	4.2	1.4				ST06 ST07 ST08 ST17 ST37	ST06 ST07 ST08 ST17 ST37
ST31	8/6/2017 00:59	5970.64	5689.76	5.3	37.222131	-76.81429	10	3.8	2.4				ST19 ST24 ST25 ST26 ST30 ST31 ST32 ST35	ST25 ST26 ST30 ST32 ST35
ST34	8/6/2017 00:59	6410.14	5753.21	6.5	37.222702	-76.809338	5	5.2	1.7				ST22 ST24 ST25 ST26 ST29 ST30 ST31 ST32 ST34 ST35 ST36	ST30 ST31 ST32 ST35 ST36
ST23	8/6/2017 01:00	5066.05	5599.24	4.5	37.221315	-76.824483	9	3.6	2				ST15 ST17 ST18 ST19 ST22 ST23 ST24 ST25 ST26 ST30 ST34	ST18 ST22 ST24 ST25 ST26
ST03	8/6/2017 01:00	2769.08	5820.15	2.4	37.223303	-76.850364	5	5.3	3.3				ST03 ST04 ST05 ST06 ST07 ST08 ST12	ST04 ST06 ST07 ST08 ST12
ST35	8/6/2017 01:00	6416.48	6207.24	7.2	37.226793	-76.809266	2	5	2.4				ST24 ST27 ST34 ST35 ST36	ST24 ST27 ST34 ST36
ST22	8/6/2017 01:00	5122.66	5221.73	4	37.217914	-76.823845	9	4	3.4				ST06 ST13 ST16 ST17 ST18 ST19 ST22 ST23 ST24 ST25 ST26 ST30 ST34 ST37	ST17 ST18 ST23 ST25 ST26
ST17	8/6/2017 01:01	4615.95	5149.8	4.5	37.217266	-76.829554	7	3.8	2.7				ST03 ST06 ST07 ST09 ST10 ST15 ST17 ST18 ST19 ST22 ST24 ST26 ST37	ST15 ST18 ST19 ST22 ST37
ST24	8/6/2017 01:01	5068.21	6052.01	3.3	37.225395	-76.824458	9	3.8	1.1				ST10 ST15 ST18 ST19 ST22 ST23 ST24 ST25 ST26 ST27 ST28 ST29 ST30	ST19 ST23 ST26 ST27 ST28
ST08	8/6/2017 01:01	3273	5856.5	3.8	37.223632	-76.844686	4	23.7	1.7				ST06 ST08 ST09 ST10 ST15 ST17	ST06 ST09 ST10 ST15 ST17
ST33	8/6/2017 01:01	6414.95	5350.79	8	37.219076	-76.809285	11	3.8					ST24 ST25 ST26 ST29 ST30 ST31 ST34 ST35	ST25 ST29 ST30 ST31 ST34 ST35
ST30	8/6/2017 01:02	5966.35	5286.8	4	37.2185	-76.814339	8	3.8	0.1				ST21 ST22 ST25 ST26 ST27 ST29 ST30 ST31 ST34 ST37	ST25 ST26 ST29 ST31 ST34
ST01	8/6/2017 01:02	2800.46	4944.89	7.3	37.215417	-76.850008	7	4.1	2.9				ST01 ST02 ST03 ST05 ST06 ST07 ST08 ST09 ST10	ST02 ST03 ST05 ST06 ST07
ST07	8/6/2017 01:03	3261.08	5411.35	5.5	37.219621	-76.844819	1	6.8	0.6				ST03 ST07 ST08 ST10	ST03 ST08 ST10
ST19	8/6/2017 01:03	4613.86	5998.06	3	37.224909	-76.829578	5	6.6	2				ST18 ST19 ST22 ST23 ST24 ST25 ST26 ST28	ST18 ST22 ST23 ST24 ST28
16254	8/6/2017 01:03	4431.9	5502.48	5.8	37.220443	-76.831628	13	3.5	2.7	28.4197			ST03 ST06 ST07 ST09 ST10 ST15 ST16 ST17 ST18 ST19 ST22 ST23 ST24 ST37	ST15 ST16 ST17 ST18 ST19 ST23
ST09	8/6/2017 01:04	3714.87	5041.85	5.9	37.216292	-76.839706	9	3.7	0.5				ST01 ST06 ST07 ST09 ST10 ST12 ST13 ST15 ST16 ST17	ST06 ST07 ST10 ST13 ST15
ST15	8/6/2017 01:05	4175.76	5497.3	5.2	37.220397	-76.834514	4	5	1.6				ST03 ST06 ST07 ST08 ST09 ST10 ST13 ST15 ST18 ST23 ST26 ST37	ST07 ST09 ST10 ST18 ST23
ST27	8/6/2017 01:06	5510.21	6093.07	4.2	37.225765	-76.819478	3	14.2	12.2				ST15 ST22 ST24 ST26 ST27	ST15 ST22 ST24 ST26
ST25	8/6/2017 01:06	5510.24	5243.53	4.2	37.21811	-76.819478	10	3.6	0.7				ST17 ST19 ST21 ST22 ST24 ST25 ST26 ST29 ST30 ST31 ST37	ST21 ST22 ST26 ST30 ST31
ST18	8/6/2017 01:07	4613.73	5541.18	5.4	37.220792	-76.829579	7	4	1.4				ST06 ST07 ST09 ST10 ST16 ST17 ST18 ST19 ST22 ST30 ST37	ST16 ST17 ST19 ST22 ST37
ST02	8/6/2017 01:07	2831.25	5356.57	5.8	37.219126	-76.849662	8	4	2.2				ST01 ST02 ST03 ST06 ST07 ST09	ST01 ST03 ST06 ST07 ST09
ST14	8/6/2017 01:07	4173.1	5096.49	8	37.216785	-76.834543	18	3.5					ST01 ST03 ST06 ST07 ST08 ST09 ST10 ST12 ST13 ST15 ST16 ST17 ST18 ST19 ST22 ST26 ST37	ST09 ST10 ST15 ST17 ST18 ST37
ST10	8/6/2017 01:08	3713.01	5444.91	5.2	37.219924	-76.839728	10	3.6	1.5				ST01 ST06 ST07 ST09 ST10 ST11 ST15 ST16 ST17	ST06 ST07 ST09 ST11 ST15
ST37	8/6/2017 01:08	4621.45	4649.11	2.7	37.212754	-76.829492	5	6.8	1				ST13 ST15 ST17 ST18 ST22 ST25 ST26 ST37	ST13 ST15 ST17 ST18 ST22
ST06	8/6/2017 01:08	3266.87	4990.54	6.5	37.215829	-76.844753	10	3.8	2.1				ST01 ST03 ST05 ST06 ST07 ST09 ST10	ST01 ST05 ST07 ST09 ST10
ST23	8/6/2017 01:08	5067.05	5599.26	4.5	37.221316	-76.824472	10	3.7	2.4				ST10 ST15 ST17 ST19 ST22 ST23 ST24 ST25 ST26 ST30 ST34	ST19 ST22 ST24 ST25 ST26
ST34	8/6/2017 01:09	6410.04	5753.05	6.5	37.2227	-76.809339	3	6.1	1.6				ST19 ST22 ST24 ST25 ST26 ST30 ST31 ST34 ST35 ST36	ST26 ST30 ST31 ST35 ST36
ST31	8/6/2017 01:10	5969.59	5691.17	5.3	37.222143	-76.814302	7	4.6	0.8				ST19 ST24 ST26 ST27 ST31 ST34 ST35	ST24 ST26 ST27 ST34 ST35
ST35	8/6/2017 01:10	6412.8	6207.39	7.2	37.226794	-76.809308	3	5.2	1.3				ST28 ST30 ST34 ST35 ST36	ST28 ST30 ST34 ST36
ST22	8/6/2017 01:10	5122.53	5223.68	4	37.217931	-76.823846	9	4	5.3				ST07 ST10 ST17 ST18 ST19 ST21 ST22 ST23 ST24 ST25 ST26 ST29 ST30 ST34 ST37	ST17 ST18 ST23 ST25 ST26
ST17	8/6/2017 01:11	4616.16	5149.79	4.5	37.217266	-76.829552	9	3.7	2.5				ST06 ST07 ST08 ST09 ST10 ST12 ST13 ST15 ST16 ST17 ST18 ST19 ST22 ST23 ST24 ST25 ST26 ST37	ST15 ST18 ST22 ST23 ST37
ST08	8/6/2017 01:11	3267.05	5857.22	3.8	37.223638	-76.844753	2	8.2	4.6				ST06 ST07 ST08 ST12 ST19	ST06 ST07 ST12 ST19
ST33	8/6/2017 01:11	6409.08	5355.82	8	37.219121	-76.809351	9	6.3					ST18 ST21 ST22 ST24 ST25 ST26 ST30 ST31 ST34 ST35	ST25 ST26 ST30 ST31 ST34 ST35
ST30	8/6/2017 01:11	5965.69	5285.71	4	37.21849	-76.814347	8	3.8	1.3				ST19 ST21 ST22 ST24 ST25 ST26 ST27 ST29 ST30 ST31 ST34	ST25 ST26 ST29 ST31 ST34
ST24	8/6/2017 01:11	5069.04	6050.26	3.3	37.225379	-76.824449	6	6	1.3				ST09 ST12 ST15 ST17 ST19 ST22 ST23 ST24 ST25 ST26 ST30 ST34	ST19 ST22 ST23 ST25 ST26
16254	8/6/2017 01:12	4432.08	5502.98	5.8	37.220448	-76.831626	12	3.4	2.4	28.4197			ST08 ST09 ST10 ST15 ST16 ST17 ST18 ST19 ST22 ST26	ST10 ST15 ST16 ST17 ST18 ST19
ST01	8/6/2017 01:12	2800.16	4944.52	7.3	37.215414	-76.850011	7	4.1	3.2				ST01 ST02 ST03 ST05 ST06 ST07 ST08 ST09 ST10	ST02 ST03 ST05 ST06 ST07
ST19	8/6/2017 01:13	4614.09	5994.36	3	37.224876	-76.829575	6	5.2	4				ST09 ST12 ST15 ST17 ST18 ST19 ST22 ST23 ST24 ST25 ST26 ST30	ST15 ST17 ST18 ST23 ST24
ST07	8/6/2017 01:13	3261.48	5411.97	5.5	37.219626	-76.844815	10	3.7	0.6				ST01 ST03 ST05 ST07 ST08 ST09 ST10 ST12 ST17	ST01 ST03 ST08 ST09 ST10
ST09	8/6/2017 01:13	3714.88	5041.96	5.9	37.216293	-76.839706	9	3.7	0.5				ST01 ST03 ST06 ST07 ST09 ST10 ST12 ST13 ST15 ST16 ST17 ST18 ST19	ST06 ST07 ST10 ST13 ST15
ST15	8/6/2017 01:15	4175.62	5493.61	5.2	37.220363	-76.834515	10	3.8	2.9				ST03 ST06 ST07 ST15 ST16 ST17 ST18 ST26	ST06 ST07 ST16 ST17 ST18
ST02	8/6/2017 01:16	2832.37	5356.9	5.8	37.219129	-76.849649	6	5.2	1.1				ST02 ST03 ST06 ST07 ST08 ST09 ST10	ST03 ST06 ST07 ST08 ST10
ST27	8/6/2017 01:16	5521.53	6100.18	4.2	37.225829	-76.81935	4	4	1.2				ST24 ST26 ST27 ST28 ST34	ST24 ST26 ST28 ST34
ST25	8/6/2017 01:17	5511.41	5244.07	4.2	37.218115	-76.819465	6	3.8	0.7				ST17 ST19 ST21 ST22 ST24 ST25 ST26 ST29 ST31	ST17 ST21 ST22 ST26 ST31
ST18	8/6/2017 01:17	4615.16	5541.09	5.4	37.220791	-76.829563	10	3.7	1.8				ST09 ST10 ST12 ST15 ST16 ST17 ST18 ST19 ST22 ST25	ST15 ST16 ST17 ST19 ST22
ST14	8/6/2017 01:18	4172.54	5092.53	8	37.216749	-76.83455	14	3.6					ST01 ST03 ST06 ST07 ST08 ST09 ST10 ST13 ST15 ST16 ST17 ST19 ST22	ST09 ST10 ST13 ST15 ST16 ST17
ST23	8/6/2017 01:18	5066.98	5599.35	4.5	37.221316	-76.824472	10	3.7	2.3				ST10 ST17 ST19 ST21 ST22 ST23 ST24 ST25 ST26 ST30	ST19 ST22 ST24 ST25 ST26
ST31	8/6/2017 01:18	5968.96	5691.69	5.3	37.222148	-76.814309	7	4	0.5				ST19 ST24 ST25 ST26 ST30 ST31 ST34	ST24 ST25 ST26 ST30 ST34
ST10	8/6/2017 01:19	3713.65	5446.03	5.2	37.219934	-76.83972	9	3.7	0.6				ST01 ST06 ST07 ST08 ST09 ST10 ST15 ST37	ST06 ST07 ST08 ST09 ST15
ST06	8/6/2017 01:19	3264.93	4992.67	6.5	37.215848	-76.844775	9	4	1.3				ST01 ST02 ST03 ST05 ST06 ST07 ST08 ST09 ST10 ST12 ST16 ST17	ST01 ST02 ST07 ST09 ST10
ST37	8/6/2017 01:19	4622.04	4646.86	2.7	37.212734	-76.829485	7	5.3	1.5				ST06 ST09 ST13 ST17 ST21 ST24 ST25 ST26 ST37	ST09 ST13 ST17 ST21 ST25
ST34	8/6/2017 01:19	6410.44	5753.18	6.5	37.222701	-76.809335	5	5.2	1.5				ST19 ST27 ST28 ST30 ST31 ST32 ST34 ST35 ST36	ST30 ST31 ST32 ST35 ST36
ST03	8/6/2017 01:20	2774.53	5822.54	2.4	37.223325	-76.850303	6	5.6	2.9				ST03 ST04 ST06 ST07 ST08 ST09 ST10 ST17	ST04 ST06 ST07 ST08 ST10
16254	8/6/2017 01:20	4432.06	5502.48	5.8	37.220443	-76.831626	13	3.5	2.8	28.4197			ST03 ST06 ST07 ST09 ST10 ST13 ST15 ST16 ST17 ST18 ST19 ST23 ST24 ST37	ST15 ST16 ST17 ST18 ST19 ST23
ST24	8/6/2017 01:21	5066.66	6045.78	3.3	37.225339	-76.824476	6	7.1	5.3				ST07 ST09 ST10 ST12 ST15 ST17 ST18 ST19 ST23 ST24 ST25 ST37	ST17 ST18 ST19 ST23 ST25
ST08	8/6/2017 01:21	3271.94	5856.56	3.8	37.223632	-76.844698	9	3.7	0.9				ST04 ST06 ST07 ST08 ST09 ST10 ST11 ST12 ST15 ST16	ST04 ST07 ST10 ST11 ST12
ST01	8/6/2017 01:22	2799.82	4944.82	7.3	37.215416	-76.850015	7	4.1	3.6				ST01 ST02 ST03 ST05 ST06 ST07 ST08 ST09 ST10 ST37	ST02 ST03 ST05 ST06 ST07
ST07	8/6/2017 01:22	3260.62	5411.08	5.5	37.219618	-76.844825	10	3.7	1.2				ST01 ST03 ST04 ST05 ST06 ST07 ST08 ST09 ST10 ST12 ST13 ST15 ST17 ST37	ST03 ST06 ST08 ST09 ST10
ST19	8/6/2017 01:24	4612.04	5997.56	3	37.224904	-76.829598	9	4.1	0.2				ST01 ST09 ST10 ST12 ST15 ST16 ST17 ST18 ST19 ST22 ST23 ST24 ST25 ST26	ST15 ST16 ST18 ST23 ST24
ST09	8/6/2017 01:24	3715.02	5041.94	5.9	37.216293	-76.839704	9	3.7	0.7				ST01 ST03 ST05 ST06 ST07 ST08 ST09 ST10 ST12 ST13 ST15 ST16 ST17 ST19 ST37	ST06 ST07 ST10 ST13 ST15
ST15	8/6/2017 01:26	4173.24	5494.2	5.2	37.220369	-76.834542	6	5.2	2.4				ST15 ST16 ST18 ST22 ST23 ST24 ST25 ST26 ST37	ST16 ST18 ST22 ST23 ST37
ST25	8/6/2017 01:27	5510.5	5243.72	4.2	37.218112	-76.819475	10	3.6	0.5				ST15 ST17 ST18 ST19 ST21 ST22 ST24 ST25 ST26 ST30 ST31 ST37	ST21 ST22 ST26 ST30 ST31
ST31	8/6/2017 01:27	5969.05	5690.73	5.3	37.222139	-76.814308	9	3.7	0.6				ST22 ST24 ST25 ST26 ST27 ST30 ST31 ST34	ST25 ST26 ST27 ST30 ST34
ST14	8/6/2017 01:27	4173.24	5094.44	8	37.216767	-76.834542	14	3.8					ST01 ST03 ST06 ST07 ST09 ST10 ST15 ST17 ST18 ST24	ST06 ST09 ST10 ST15 ST17 ST18
ST18	8/6/2017 01:28	4614.74	5541.4	5.4	37.220794	-76.829568	10	3.7	1.3				ST07 ST09 ST10 ST12 ST15 ST16 ST17 ST18 ST19 ST22 ST24 ST37	ST15 ST16 ST17 ST19 ST22
ST10	8/6/2017 01:28	3712.46	5445.03	5.2	37.219925	-76.839734	14	3.7	1.9				ST01 ST06 ST07 ST09 ST11 ST16	ST01 ST06 ST07 ST09 ST11 ST16
ST34	8/6/2017 01:28	6410.44	5752.91	6.5	37.222699	-76.809335	5	5.2	1.3				ST19 ST22 ST24 ST25 ST28 ST30 ST31 ST32 ST34 ST35 ST36	ST30 ST31 ST32 ST35 ST36
16254	8/6/2017 01:29	4432.15	5502.84	5.8	37.220447	-76.831625	13	3.5	2.6	28.4197			ST01 ST03 ST06 ST07 ST08 ST09 ST10 ST12 ST13 ST15 ST16 ST17 ST18 ST19 ST22 ST23 ST24 ST37	ST15 ST16 ST17 ST18 ST19 ST23
ST06	8/6/2017 01:29	3264.19	4991.99	6.5	37.215842	-76.844783	9	4.1	1				ST01 ST02 ST03 ST05 ST06 ST07 ST08 ST09 ST10 ST12 ST15 ST18	ST01 ST02 ST07 ST09 ST10
ST37	8/6/2017 01:30	4622.07	4648.32	2.7	37.212747	-76.829485	1	16.1	0.9				ST06 ST10 ST17 ST18 ST22 ST25 ST30 ST37	ST10 ST18 ST22
ST03	8/6/2017 01:31	2769.59	5819.78	2.4	37.2233	-76.850358	6	8.4	2.9				ST01 ST02 ST03 ST05 ST06 ST07 ST08 ST09 ST10 ST12 ST15 ST17 ST19	ST01 ST02 ST06 ST07 ST08
ST08	8/6/2017 01:31	3271.6	5855.18	3.8	37.22362	-76.844702	7	3.9	0.7				ST03 ST06 ST07 ST08 ST09 ST10 ST12 ST16 ST17 ST19	ST03 ST06 ST07 ST10 ST12
ST33	8/6/2017 01:31	6415.13	5349.4	8	37.219063	-76.809283	11	3.8					ST18 ST21 ST25 ST26 ST29 ST30 ST31 ST34 ST35	ST25 ST29 ST30 ST31 ST34 ST35
ST01	8/6/2017 01:31	2798.6	4944.79	7.3	37.215416	-76.850029	7	4.1	4.8				ST01 ST02 ST03 ST05 ST06 ST07 ST08 ST09 ST15 ST17	ST02 ST03 ST05 ST06 ST07
ST07	8/6/2017 01:32	3262.5	5411.8	5.5	37.219625	-76.844803	3	5.2	0.8				ST02 ST03 ST04 ST07 ST15	ST02 ST03 ST04 ST15
ST22	8/6/2017 01:32	5122.55	5218.94	4	37.217889	-76.823846	8	4	1.8				ST07 ST12 ST13 ST15 ST16 ST18 ST19 ST21 ST22 ST23 ST24 ST25 ST26 ST30	ST18 ST21 ST23 ST25 ST26
ST30	8/6/2017 01:32	5964.21	5285.84	4	37.218491	-76.814363	8	3.9	2.3				ST17 ST18 ST22 ST24 ST26 ST29 ST30 ST31 ST34 ST35 ST37	ST22 ST26 ST29 ST31 ST34
ST35	8/6/2017 01:32	6413.88	6206.96	7.2	37.22679	-76.809295	1	4.9	0.2				ST32 ST34 ST35 ST36	ST32 ST34 ST36
ST09	8/6/2017 01:33	3714.81	5041.89	5.9	37.216293	-76.839707	9	3.7	0.5				ST01 ST03 ST05 ST06 ST07 ST08 ST09 ST10 ST12 ST13 ST15 ST16 ST17 ST18	ST06 ST07 ST10 ST13 ST15
ST19	8/6/2017 01:34	4614	5994.57	3	37.224877	-76.829576	6	5.2	3.8				ST01 ST03 ST07 ST09 ST10 ST12 ST15 ST17 ST18 ST19 ST22 ST23 ST24 ST25 ST26	ST15 ST17 ST18 ST23 ST24
ST27	8/6/2017 01:36	5518.8	6100.29	4.2	37.22583	-76.819381	2	4.9	1.7				ST19 ST26 ST27 ST28 ST34	ST19 ST26 ST28 ST34
ST25	8/6/2017 01:36	5510.39	5243.55	4.2	37.21811	-76.819477	10	3.6	0.6				ST17 ST19 ST21 ST22 ST24 ST25 ST26 ST30 ST31 ST34 ST37	ST21 ST22 ST26 ST30 ST31
ST31	8/6/2017 01:37	5969.72	5689.93	5.3	37.222132	-76.814301	9	3.8	1.6				ST19 ST24 ST25 ST26 ST27 ST31 ST32 ST34 ST35	ST25 ST26 ST27 ST32 ST34
ST15	8/6/2017 01:37	4176.78	5494.07	5.2	37.220367	-76.834502	9	3.8	3.2				ST06 ST07 ST08 ST09 ST15 ST16 ST17 ST18 ST19 ST23 ST26	ST09 ST16 ST17 ST18 ST19
ST23	8/6/2017 01:37	5066.41	5600.3	4.5	37.221325	-76.824479	9	3.6	1.2				ST15 ST17 ST18 ST19 ST22 ST23 ST24 ST25 ST26 ST30	ST18 ST22 ST24 ST25 ST26
ST14	8/6/2017 01:38	4172.62	5093.11	8	37.216755	-76.834549	19	3.5					ST01 ST06 ST09 ST12 ST13 ST15 ST16 ST17 ST18 ST19 ST22 ST25 ST37	ST09 ST13 ST15 ST17 ST18 ST37
16254	8/6/2017 01:38	4431.63	5505.83	5.8	37.220474	-76.831631	3	4.3	1.4	28.4197			ST12 ST15 ST16 ST18 ST23	ST12 ST15 ST16 ST18 ST23
ST34	8/6/2017 01:38	6411.71	5752.19	6.5	37.222693	-76.809321	5	5.2	0.5				ST28 ST30 ST31 ST32 ST34 ST35 ST36	ST30 ST31 ST32 ST35 ST36
ST02	8/6/2017 01:38	2833.12	5355.3	5.8	37.219115	-76.849641	4	6.3	1.4				ST02 ST03 ST04 ST06 ST07 ST09	ST03 ST04 ST06 ST07 ST09
ST32	8/6/2017 01:38	5961.94	6148.68	5.4	37.226266	-76.814388	1	8.9	3.4				ST24 ST26 ST32 ST34	ST24 ST26 ST34
ST18	8/6/2017 01:39	4612.58	5540.38	5.4	37.220785	-76.829592	6	3.9	2.6				ST10 ST12 ST16 ST17 ST18 ST19 ST24 ST25 ST37	ST16 ST17 ST19 ST24 ST37
ST06	8/6/2017 01:39	3264.31	4988.7	6.5	37.215813	-76.844782	10	3.8	2.8				ST01 ST03 ST04 ST05 ST06 ST07 ST08 ST09 ST10 ST12 ST15 ST16 ST17 ST18 ST25 ST30 ST37	ST01 ST05 ST07 ST09 ST10
ST10	8/6/2017 01:39	3714.14	5444.67	5.2	37.219922	-76.839715	10	3.6	1.1				ST01 ST06 ST07 ST09 ST10 ST11 ST12 ST15 ST16 ST17	ST06 ST07 ST09 ST11 ST15
ST37	8/6/2017 01:41	4620.88	4649.01	2.7	37.212753	-76.829498	6	5.1	0.9				ST06 ST13 ST17 ST21 ST22 ST30 ST37	ST06 ST13 ST17 ST21 ST22
ST24	8/6/2017 01:41	5074.89	6046.75	3.3	37.225348	-76.824383	7	5.9	8.1				ST23 ST24 ST27 ST28 ST30 ST34	ST23 ST27 ST28 ST30 ST34
ST33	8/6/2017 01:42	6410.39	5350.92	8	37.219077	-76.809336	7	6					ST21 ST22 ST25 ST30 ST31 ST34	ST21 ST22 ST25 ST30 ST31 ST34
ST22	8/6/2017 01:42	5121.69	5217.82	4	37.217879	-76.823856	8	4	2.8				ST06 ST07 ST09 ST13 ST15 ST16 ST18 ST19 ST21 ST22 ST23 ST24 ST25 ST26 ST30 ST34	ST18 ST21 ST23 ST25 ST26
ST30	8/6/2017 01:43	5966.55	5286.57	4	37.218498	-76.814337	9	3.7	0.4				ST17 ST19 ST21 ST22 ST24 ST25 ST26 ST27 ST29 ST30 ST31 ST35 ST37	ST21 ST25 ST26 ST29 ST31
ST35	8/6/2017 01:43	6414.94	6207.04	7.2	37.226791	-76.809283	6	4.2	0.9				ST19 ST24 ST27 ST28 ST32 ST34 ST35 ST36	ST27 ST28 ST32 ST34 ST36
ST09	8/6/2017 01:44	3714.96	5041.58	5.9	37.21629	-76.839705	9	3.7	0.7				ST01 ST03 ST06 ST07 ST08 ST09 ST10 ST11 ST12 ST13 ST15 ST16	ST06 ST07 ST10 ST13 ST15
ST19	8/6/2017 01:44	4612.78	5997.39	3	37.224903	-76.82959	9	4.1	1				ST07 ST08 ST09 ST10 ST15 ST16 ST18 ST19 ST23 ST24 ST25 ST27 ST37	ST15 ST16 ST18 ST23 ST24
ST25	8/6/2017 01:46	5510.06	5243.84	4.2	37.218113	-76.81948	10	3.6	1				ST17 ST18 ST19 ST21 ST22 ST24 ST25 ST26 ST30 ST31 ST35 ST37	ST21 ST22 ST26 ST30 ST31
ST15	8/6/2017 01:47	4177.28	5494.15	5.2	37.220368	-76.834497	7	3.8	3.5				ST06 ST09 ST10 ST13 ST15 ST16 ST18 ST23 ST26 ST30 ST37	ST09 ST10 ST16 ST18 ST23
ST14	8/6/2017 01:47	4173.91	5095.19	8	37.216773	-76.834534	18	3.5					ST01 ST03 ST06 ST09 ST10 ST12 ST13 ST15 ST16 ST17 ST18 ST19 ST21 ST22 ST24 ST25 ST26 ST30 ST37	ST09 ST10 ST15 ST17 ST18 ST37
ST31	8/6/2017 01:47	5969.88	5693.51	5.3	37.222164	-76.814299	1	8	2.5				ST27 ST31 ST34 ST35	ST27 ST34 ST35
16254	8/6/2017 01:47	4431.43	5504.17	5.8	37.220459	-76.831633	11	3.9	1.1	28.4197			ST03 ST06 ST07 ST09 ST10 ST12 ST13 ST16 ST18 ST21 ST37	ST09 ST10 ST12 ST16 ST18 ST37
ST23	8/6/2017 01:47	5066.45	5600.04	4.5	37.221323	-76.824478	9	3.6	1.4				ST12 ST17 ST18 ST19 ST22 ST23 ST24 ST25 ST26 ST30	ST18 ST22 ST24 ST25 ST26
ST34	8/6/2017 01:48	6411.09	5752.39	6.5	37.222694	-76.809328	5	5.2	0.5				ST17 ST19 ST22 ST24 ST25 ST26 ST28 ST29 ST30 ST31 ST32 ST34 ST35 ST36	ST30 ST31 ST32 ST35 ST36
ST02	8/6/2017 01:49	2832.79	5355.98	5.8	37.219121	-76.849645	9	3.9	1				ST01 ST02 ST03 ST06 ST07 ST08 ST09 ST10	ST01 ST03 ST06 ST07 ST08
ST17	8/6/2017 01:52	4613.65	5148.21	4.5	37.217251	-76.82958	4	4.2	4.2				ST03 ST06 ST07 ST08 ST09 ST10 ST12 ST16 ST17 ST18 ST19 ST21 ST22 ST24 ST25 ST26 ST37	ST18 ST19 ST22 ST25 ST37
ST07	8/6/2017 01:52	3262.82	5402.85	5.5	37.219544	-76.8448	7	5.4	8.7				ST01 ST02 ST07 ST16 ST18 ST19	ST01 ST02 ST16 ST18 ST19
ST24	8/6/2017 01:52	5067.53	6052.2	3.3	37.225397	-76.824466	10	3.8	1.3				ST12 ST15 ST17 ST18 ST19 ST23 ST24 ST25 ST27 ST28 ST30 ST34	ST18 ST19 ST23 ST27 ST28
ST22	8/6/2017 01:52	5111.42	5198.18	4	37.217702	-76.823972	4	18.4	24.3				ST07 ST12 ST16 ST22 ST23 ST27 ST32 ST34	ST23 ST27 ST32 ST34
ST33	8/6/2017 01:53	6407.75	5354.63	8	37.21911	-76.809366	2	7.9					ST25 ST30 ST31 ST34	ST25 ST30 ST31 ST34
ST27	8/6/2017 01:53	5518.14	6100.23	4.2	37.225829	-76.819389	7	4.2	2.3				ST19 ST23 ST24 ST26 ST27 ST28 ST34	ST19 ST23 ST24 ST26 ST28
ST35	8/6/2017 01:53	6414.74	6207.07	7.2	37.226791	-76.809286	6	4.2	0.7				ST24 ST27 ST28 ST30 ST32 ST34 ST35 ST36	ST27 ST28 ST32 ST34 ST36
ST09	8/6/2017 01:53	3715.02	5041.59	5.9	37.21629	-76.839704	9	3.7	0.8				ST01 ST06 ST07 ST08 ST09 ST10 ST12 ST13 ST15 ST16 ST17 ST25 ST37	ST06 ST07 ST10 ST13 ST15
ST30	8/6/2017 01:53	5964.59	5286.81	4	37.2185	-76.814359	7	4.1	1.7				ST19 ST21 ST22 ST24 ST25 ST26 ST30 ST31 ST34 ST35 ST36 ST37	ST21 ST25 ST26 ST31 ST34
ST19	8/6/2017 01:55	4612.65	5999.02	3	37.224918	-76.829592	9	4.1	1.5				ST09 ST10 ST12 ST15 ST16 ST17 ST18 ST19 ST22 ST23 ST24 ST25 ST26 ST37	ST15 ST16 ST18 ST23 ST24
ST31	8/6/2017 01:57	5968.96	5691.84	5.3	37.222149	-76.814309	8	4.2	0.6				ST19 ST24 ST25 ST26 ST31 ST34 ST35	ST24 ST25 ST26 ST34 ST35
ST14	8/6/2017 01:57	4173.87	5094.33	8	37.216766	-76.834535	15	3.6					ST01 ST03 ST06 ST07 ST08 ST09 ST10 ST12 ST15 ST16 ST17 ST19 ST22 ST25 ST26 ST37	ST09 ST10 ST15 ST16 ST17 ST37
ST25	8/6/2017 01:57	5510.49	5243.66	4.2	37.218111	-76.819475	7	3.7	0.5				ST13 ST17 ST18 ST19 ST21 ST22 ST24 ST25 ST26 ST30 ST34 ST36 ST37	ST17 ST21 ST22 ST26 ST30
ST15	8/6/2017 01:58	4177.53	5493.82	5.2	37.220365	-76.834494	10	3.8	3.9				ST03 ST06 ST08 ST09 ST10 ST15 ST16 ST18 ST19 ST25 ST26 ST37	ST09 ST10 ST16 ST18 ST19
16254	8/6/2017 01:58	4432.86	5504.68	5.8	37.220463	-76.831617	10	3.6	2.3	28.4197			ST06 ST08 ST09 ST10 ST15 ST16 ST17 ST18 ST22 ST24 ST25 ST26 ST37	ST10 ST15 ST16 ST17 ST18 ST22
ST34	8/6/2017 01:58	6412.47	5751.27	6.5	37.222684	-76.809312	6	5.3	1.4				ST17 ST19 ST24 ST25 ST26 ST28 ST30 ST31 ST32 ST34 ST35	ST26 ST30 ST31 ST32 ST35
ST23	8/6/2017 01:59	5066.57	5600.53	4.5	37.221327	-76.824477	9	3.6	1.2				ST15 ST17 ST18 ST22 ST23 ST24 ST25 ST26 ST30 ST34 ST37	ST18 ST22 ST24 ST25 ST26
ST10	8/6/2017 01:59	3714.34	5446.03	5.2	37.219934	-76.839713	9	3.7	0.2				ST06 ST07 ST08 ST09 ST10 ST12 ST13 ST15 ST16 ST37	ST06 ST07 ST08 ST09 ST15
ST32	8/6/2017 02:00	5961.86	6140.13	5.4	37.226189	-76.814389	3	6.3	5.4				ST25 ST26 ST27 ST32 ST34	ST25 ST26 ST27 ST34
ST06	8/6/2017 02:00	3264.57	4988.31	6.5	37.215809	-76.844779	10	3.8	3.1				ST01 ST03 ST04 ST05 ST06 ST07 ST08 ST09 ST10 ST12 ST15 ST16 ST17 ST19 ST22 ST37	ST01 ST05 ST07 ST09 ST10
ST03	8/6/2017 02:00	2771.36	5820.51	2.4	37.223307	-76.850338	8	4.6	1				ST01 ST03 ST04 ST05 ST06 ST07 ST08 ST09 ST10 ST12 ST15 ST17	ST01 ST04 ST06 ST07 ST08
ST02	8/6/2017 02:01	2832.16	5355.35	5.8	37.219115	-76.849652	9	3.9	1.8				ST01 ST02 ST03 ST06 ST07 ST08 ST09 ST10 ST17	ST01 ST03 ST06 ST07 ST08
ST18	8/6/2017 02:01	4615.77	5544.18	5.4	37.220819	-76.829556	10	3.7	2.4				ST09 ST12 ST15 ST16 ST17 ST18 ST19 ST22 ST24 ST37	ST15 ST16 ST17 ST19 ST22
ST17	8/6/2017 02:01	4614.95	5148.45	4.5	37.217253	-76.829565	7	3.8	3				ST03 ST06 ST09 ST10 ST13 ST15 ST16 ST17 ST18 ST19 ST22 ST24 ST26 ST37	ST15 ST18 ST19 ST22 ST37
ST07	8/6/2017 02:01	3262.79	5411.5	5.5	37.219622	-76.8448	10	3.6	1.1				ST01 ST02 ST03 ST05 ST06 ST07 ST08 ST09 ST10 ST12 ST13 ST16 ST19 ST37	ST02 ST06 ST08 ST09 ST10
ST01	8/6/2017 02:02	2798.08	4945.03	7.3	37.215418	-76.850035	7	4.1	5.3				ST01 ST02 ST03 ST05 ST06 ST07 ST08 ST16	ST02 ST03 ST05 ST06 ST07
ST24	8/6/2017 02:02	5068.28	6050.99	3.3	37.225386	-76.824458	8	4.3	0.3				ST09 ST18 ST21 ST22 ST23 ST24 ST25 ST26 ST27 ST28 ST30 ST32 ST36 ST37	ST18 ST23 ST26 ST27 ST28
28321	8/6/2017 02:02	7302.13	5491.6	8	37.220343	-76.799289	1	646.7					ST30 ST31 ST34	ST30 ST31 ST34
ST22	8/6/2017 02:02	5121.98	5224.08	4	37.217935	-76.823853	9	4	5.8				ST06 ST07 ST09 ST10 ST12 ST15 ST17 ST18 ST19 ST21 ST22 ST23 ST24 ST25 ST26 ST27 ST29 ST30 ST32 ST35 ST37	ST17 ST18 ST23 ST25 ST26
ST33	8/6/2017 02:03	6409.85	5354.49	8	37.219109	-76.809342	9	6.3					ST22 ST24 ST25 ST26 ST30 ST31 ST34 ST35	ST25 ST26 ST30 ST31 ST34 ST35
ST37	8/6/2017 02:03	4619.38	4653.29	2.7	37.212792	-76.829515	7	5.1	5.5				ST13 ST18 ST19 ST21 ST22 ST25 ST26 ST37	ST13 ST18 ST21 ST22 ST25
ST09	8/6/2017 02:03	3716.2	5038.86	5.9	37.216265	-76.839691	5	5.1	3.6				ST01 ST03 ST06 ST07 ST08 ST09 ST10 ST12 ST15 ST16 ST17 ST19 ST24	ST01 ST06 ST07 ST10 ST15
ST30	8/6/2017 02:04	5963.96	5291.38	4	37.218541	-76.814366	4	5.6	5.1				ST22 ST25 ST26 ST30 ST31 ST32 ST34	ST22 ST25 ST26 ST31 ST34
ST35	8/6/2017 02:04	6413.57	6207.25	7.2	37.226793	-76.809299	7	4.2	0.5				ST19 ST24 ST28 ST30 ST32 ST34 ST35 ST36	ST28 ST30 ST32 ST34 ST36
ST19	8/6/2017 02:06	4612.8	5997.66	3	37.224905	-76.82959	9	4.1	0.9				ST03 ST06 ST07 ST08 ST09 ST12 ST15 ST16 ST17 ST18 ST19 ST22 ST23 ST24 ST25 ST26 ST28 ST30 ST34	ST15 ST16 ST18 ST23 ST24
16254	8/6/2017 02:07	4432.05	5506.06	5.8	37.220476	-76.831626	13	3.5	1.9	28.4197			ST06 ST07 ST09 ST10 ST12 ST13 ST15 ST16 ST17 ST18 ST19 ST22 ST23 ST24 ST25 ST26	ST15 ST16 ST17 ST18 ST19 ST23
ST31	8/6/2017 02:07	5970.11	5690.3	5.3	37.222135	-76.814296	7	3.8	1.6				ST19 ST22 ST24 ST26 ST27 ST30 ST31 ST34	ST22 ST26 ST27 ST30 ST34
ST25	8/6/2017 02:07	5511.04	5244.46	4.2	37.218119	-76.819469	7	3.7	1				ST19 ST21 ST22 ST24 ST25 ST26 ST30 ST34 ST35 ST37	ST21 ST22 ST24 ST26 ST30
ST14	8/6/2017 02:08	4173.49	5092.82	8	37.216752	-76.834539	18	3.6					ST01 ST06 ST07 ST08 ST09 ST10 ST12 ST13 ST15 ST17 ST18 ST19 ST25 ST30	ST09 ST10 ST13 ST15 ST17 ST18
ST15	8/6/2017 02:08	4177.65	5494.57	5.2	37.220372	-76.834492	10	3.8	3.6				ST07 ST08 ST09 ST10 ST13 ST15 ST16 ST18 ST19 ST37	ST09 ST10 ST16 ST18 ST19
ST34	8/6/2017 02:08	6412.77	5751.25	6.5	37.222684	-76.809309	6	5.3	1.7				ST22 ST24 ST25 ST26 ST28 ST30 ST31 ST32 ST34 ST35	ST26 ST30 ST31 ST32 ST35
ST10	8/6/2017 02:10	3767.85	5452.76	5.2	37.219995	-76.83911	1	97.4	54				ST17 ST19 ST22	ST17 ST19 ST22
ST23	8/6/2017 02:10	5084.68	5583.48	4.5	37.221173	-76.824273	2	13.1	26				ST22 ST23 ST26 ST30 ST34	ST22 ST26 ST30 ST34
ST06	8/6/2017 02:10	3265.72	4991.94	6.5	37.215842	-76.844766	9	4.1	0.9				ST01 ST02 ST03 ST05 ST06 ST07 ST08 ST09 ST10 ST11 ST16	ST01 ST02 ST07 ST09 ST10
ST27	8/6/2017 02:11	5520.78	6102.97	4.2	37.225854	-76.819359	5	5.6	3.2				ST19 ST22 ST23 ST24 ST26 ST27 ST31	ST19 ST23 ST24 ST26 ST31
ST01	8/6/2017 02:11	2798.56	4945.24	7.3	37.21542	-76.850029	7	4.1	4.9				ST01 ST02 ST03 ST04 ST05 ST06 ST07 ST08 ST09 ST10	ST02 ST03 ST05 ST06 ST07
ST17	8/6/2017 02:11	4614.51	5148.05	4.5	37.21725	-76.82957	9	3.7	3.4				ST07 ST09 ST10 ST12 ST13 ST15 ST16 ST17 ST18 ST19 ST21 ST22 ST23 ST24 ST26 ST37	ST15 ST18 ST22 ST23 ST37
ST07	8/6/2017 02:12	3262.79	5411.74	5.5	37.219624	-76.8448	10	3.6	1.1				ST01 ST02 ST03 ST05 ST06 ST07 ST08 ST09 ST10 ST12 ST16 ST17 ST19 ST37	ST02 ST06 ST08 ST09 ST10
ST02	8/6/2017 02:12	2833.2	5355.87	5.8	37.21912	-76.84964	6	3.9	0.8				ST01 ST02 ST03 ST04 ST06 ST07 ST09 ST10 ST17	ST01 ST03 ST04 ST06 ST07
ST18	8/6/2017 02:12	4615.73	5542.76	5.4	37.220806	-76.829557	7	3.8	1.7				ST07 ST09 ST10 ST15 ST17 ST18 ST19 ST22 ST25 ST37	ST15 ST17 ST19 ST22 ST37
ST22	8/6/2017 02:12	5118.61	5214.23	4	37.217846	-76.823891	4	9.5	7.3				ST06 ST07 ST16 ST21 ST22	ST06 ST07 ST16 ST21
ST09	8/6/2017 02:12	3715.67	5042.09	5.9	37.216294	-76.839697	9	3.7	1.3				ST01 ST03 ST06 ST07 ST08 ST09 ST10 ST13 ST15 ST16 ST17 ST18 ST19 ST37	ST06 ST07 ST10 ST13 ST15
ST33	8/6/2017 02:13	6411.21	5353.53	8	37.2191	-76.809327	9	6.4					ST22 ST25 ST26 ST30 ST31 ST34 ST35 ST36	ST25 ST26 ST30 ST31 ST34 ST35
ST37	8/6/2017 02:14	4620.47	4650.46	2.7	37.212766	-76.829503	5	4.8	2.4				ST06 ST07 ST09 ST10 ST13 ST15 ST17 ST18 ST21 ST22 ST24 ST25 ST26 ST37	ST13 ST17 ST18 ST21 ST22
ST08	8/6/2017 02:14	3265.92	5856.35	3.8	37.223631	-76.844766	4	7.7	5.5				ST06 ST08 ST09 ST12 ST19	ST06 ST09 ST12 ST19
ST30	8/6/2017 02:15	5965.41	5284.68	4	37.218481	-76.81435	7	4.1	2.3				ST21 ST22 ST24 ST25 ST26 ST30 ST31 ST34 ST35 ST37	ST21 ST25 ST26 ST31 ST34
ST35	8/6/2017 02:15	6412.82	6208.65	7.2	37.226805	-76.809307	6	4.2	2.1				ST24 ST27 ST28 ST32 ST34 ST35 ST36	ST27 ST28 ST32 ST34 ST36
ST31	8/6/2017 02:16	5969.41	5689.89	5.3	37.222132	-76.814304	7	3.8	1.5				ST19 ST24 ST26 ST27 ST30 ST31 ST34	ST24 ST26 ST27 ST30 ST34
ST15	8/6/2017 02:17	4177.7	5495.01	5.2	37.220376	-76.834492	9	3.8	3.5				ST03 ST08 ST09 ST15 ST16 ST17 ST18 ST19 ST22 ST24 ST37	ST09 ST16 ST17 ST18 ST19
ST25	8/6/2017 02:17	5511.58	5243.17	4.2	37.218107	-76.819463	6	4.4	0.7				ST15 ST19 ST22 ST25 ST26 ST30 ST31 ST34 ST36 ST37	ST22 ST26 ST30 ST31 ST34
16254	8/6/2017 02:17	4432.29	5504.23	5.8	37.220459	-76.831623	12	3.4	1.8	28.4197			ST06 ST07 ST08 ST09 ST10 ST12 ST13 ST15 ST16 ST17 ST18 ST19 ST22 ST24 ST26	ST10 ST15 ST16 ST17 ST18 ST19
ST19	8/6/2017 02:17	4613.25	5997.09	3	37.2249	-76.829585	6	5.2	1.5				ST07 ST09 ST10 ST12 ST15 ST17 ST18 ST19 ST23 ST24 ST25 ST26 ST27 ST30 ST37	ST15 ST17 ST18 ST23 ST24
ST32	8/6/2017 02:18	5961.13	6144.5	5.4	37.226228	-76.814397	3	5.9	1				ST24 ST25 ST26 ST32 ST35	ST24 ST25 ST26 ST35
ST14	8/6/2017 02:18	4172.86	5093.69	8	37.21676	-76.834546	19	3.4					ST01 ST03 ST06 ST07 ST08 ST09 ST10 ST12 ST13 ST15 ST16 ST17 ST19 ST25 ST37	ST09 ST10 ST13 ST15 ST17 ST37
ST10	8/6/2017 02:18	3712.98	5445.58	5.2	37.21993	-76.839728	9	4	1.3				ST01 ST06 ST07 ST08 ST09 ST10 ST11 ST16 ST17 ST19 ST37	ST06 ST07 ST08 ST09 ST11
ST03	8/6/2017 02:19	2772.92	5821.19	2.4	37.223313	-76.850321	8	4.6	0.8				ST01 ST03 ST04 ST05 ST06 ST07 ST08 ST09 ST10 ST12	ST01 ST04 ST06 ST07 ST08
ST34	8/6/2017 02:19	6411.72	5752.05	6.5	37.222691	-76.809321	5	5.2	0.5				ST17 ST19 ST22 ST24 ST25 ST26 ST28 ST30 ST31 ST32 ST34 ST35 ST36	ST30 ST31 ST32 ST35 ST36
ST01	8/6/2017 02:20	2803.06	4946.81	7.3	37.215434	-76.849979	6	4.4	2.5				ST01 ST03 ST05 ST06 ST07 ST08 ST09 ST10 ST16 ST37	ST03 ST05 ST06 ST07 ST09
ST06	8/6/2017 02:21	3265.84	4991.2	6.5	37.215835	-76.844765	9	4.1	0.9				ST01 ST02 ST03 ST05 ST06 ST07 ST08 ST09 ST10 ST12 ST15 ST16 ST19 ST22	ST01 ST02 ST07 ST09 ST10
ST23	8/6/2017 02:21	5067.72	5599.98	4.5	37.221322	-76.824464	9	3.7	2.4				ST17 ST18 ST19 ST21 ST22 ST23 ST25 ST26 ST31	ST18 ST19 ST22 ST25 ST26
ST07	8/6/2017 02:21	3262.12	5411.35	5.5	37.219621	-76.844808	10	3.7	0.4				ST01 ST03 ST04 ST05 ST06 ST07 ST08 ST09 ST10 ST12 ST13 ST15 ST16 ST17 ST19 ST37	ST03 ST06 ST08 ST09 ST10
ST09	8/6/2017 02:21	3715.3	5041.63	5.9	37.21629	-76.839701	9	3.7	1				ST01 ST03 ST05 ST06 ST07 ST08 ST09 ST10 ST11 ST12 ST13 ST15 ST17 ST18 ST19 ST22 ST26	ST06 ST07 ST10 ST13 ST15
ST02	8/6/2017 02:22	2833.4	5355.37	5.8	37.219116	-76.849638	6	3.9	1.3				ST01 ST02 ST03 ST04 ST06 ST07 ST09 ST10	ST01 ST03 ST04 ST06 ST07
ST17	8/6/2017 02:22	4614.17	5148.18	4.5	37.217251	-76.829574	7	3.8	3.7				ST06 ST07 ST09 ST10 ST13 ST15 ST16 ST17 ST18 ST19 ST22 ST24 ST25 ST26 ST37	ST15 ST18 ST19 ST22 ST37
ST24	8/6/2017 02:23	5072.15	6049.59	3.3	37.225373	-76.824414	1	15.7	4.4				ST24 ST26 ST27 ST28 ST32	ST26 ST28 ST32
ST22	8/6/2017 02:23	5121.66	5223.91	4	37.217934	-76.823856	9	4	5.8				ST06 ST09 ST10 ST12 ST15 ST17 ST18 ST19 ST21 ST22 ST23 ST24 ST25 ST26 ST30 ST32 ST34 ST37	ST17 ST18 ST23 ST25 ST26
ST33	8/6/2017 02:24	6409.41	5356.45	8	37.219127	-76.809347	5	7					ST26 ST30 ST31 ST34 ST35	ST26 ST30 ST31 ST34 ST35
ST08	8/6/2017 02:24	3271.08	5856.12	3.8	37.223628	-76.844708	7	3.9	0.5				ST03 ST06 ST07 ST08 ST09 ST12 ST16 ST19	ST03 ST06 ST07 ST12 ST16
ST37	8/6/2017 02:24	4620.56	4650.58	2.7	37.212767	-76.829502	5	4.8	2.5				ST01 ST03 ST06 ST07 ST09 ST10 ST13 ST15 ST17 ST18 ST21 ST22 ST25 ST37	ST13 ST17 ST18 ST21 ST22
ST35	8/6/2017 02:24	6414.04	6207.31	7.2	37.226793	-76.809294	2	4.5	0.3				ST27 ST32 ST34 ST35 ST36	ST27 ST32 ST34 ST36
ST30	8/6/2017 02:25	5966.63	5286.84	4	37.2185	-76.814336	3	7.2	0.4				ST15 ST17 ST19 ST22 ST25 ST27 ST30 ST35	ST17 ST22 ST25 ST27 ST35
16254	8/6/2017 02:26	4431.93	5504.88	5.8	37.220465	-76.831628	13	3.5	1.3	28.4197			ST01 ST03 ST06 ST07 ST08 ST09 ST10 ST15 ST16 ST17 ST18 ST19 ST22 ST23 ST24 ST26 ST37	ST15 ST16 ST17 ST18 ST19 ST23
ST15	8/6/2017 02:26	4177.69	5494.6	5.2	37.220372	-76.834492	10	3.8	3.6				ST03 ST06 ST07 ST08 ST09 ST10 ST13 ST15 ST16 ST18 ST19 ST23 ST24 ST26 ST37	ST09 ST10 ST16 ST18 ST19
ST31	8/6/2017 02:27	5970	5687.74	5.3	37.222112	-76.814298	6	4.4	3.7				ST19 ST22 ST24 ST25 ST26 ST30 ST31 ST34	ST22 ST25 ST26 ST30 ST34
ST25	8/6/2017 02:27	5510.69	5243.18	4.2	37.218107	-76.819473	10	3.6	0.4				ST17 ST18 ST21 ST22 ST24 ST25 ST26 ST27 ST30 ST31 ST34 ST37	ST21 ST22 ST26 ST30 ST31
ST14	8/6/2017 02:27	4172.37	5093.96	8	37.216762	-76.834552	19	3.4					ST01 ST03 ST06 ST07 ST09 ST10 ST12 ST13 ST15 ST16 ST17 ST19 ST26 ST37	ST09 ST10 ST13 ST15 ST17 ST37
ST32	8/6/2017 02:28	5961.46	6143.19	5.4	37.226216	-76.814393	9	4.5	2.3				ST24 ST25 ST26 ST32 ST34 ST35	ST24 ST25 ST26 ST34 ST35
ST10	8/6/2017 02:28	3714.8	5444.76	5.2	37.219923	-76.839707	10	3.6	1.2				ST01 ST06 ST07 ST09 ST10 ST11 ST13 ST15 ST17	ST06 ST07 ST09 ST11 ST15
ST03	8/6/2017 02:28	2773.13	5821.25	2.4	37.223313	-76.850318	7	4.2	1				ST01 ST02 ST03 ST04 ST05 ST06 ST07 ST08 ST09 ST10 ST12 ST17	ST01 ST02 ST04 ST07 ST08
ST19	8/6/2017 02:28	4612.79	5996.43	3	37.224894	-76.82959	9	4.1	1.5				ST03 ST06 ST07 ST10 ST12 ST15 ST16 ST17 ST18 ST19 ST22 ST23 ST24 ST25 ST26 ST30 ST37	ST15 ST16 ST18 ST23 ST24
ST34	8/6/2017 02:30	6411.8	5751.47	6.5	37.222686	-76.80932	5	5.2	0.7				ST19 ST22 ST24 ST25 ST26 ST27 ST28 ST30 ST31 ST32 ST34 ST35 ST36	ST30 ST31 ST32 ST35 ST36
ST01	8/6/2017 02:30	2799.92	4945.07	7.3	37.215418	-76.850014	7	4.1	3.5				ST01 ST02 ST03 ST04 ST05 ST06 ST07 ST08 ST09 ST17 ST19	ST02 ST03 ST05 ST06 ST07
ST06	8/6/2017 02:30	3266.06	4990.77	6.5	37.215831	-76.844762	10	3.8	1.3				ST01 ST03 ST05 ST06 ST07 ST08 ST09 ST10 ST12 ST15 ST16 ST17 ST19 ST37	ST01 ST05 ST07 ST09 ST10
ST09	8/6/2017 02:31	3712.49	5043.1	5.9	37.216303	-76.839733	9	4.5	2.2				ST08 ST09 ST12 ST13 ST16 ST17	ST08 ST12 ST13 ST16 ST17
ST23	8/6/2017 02:31	5068.84	5601.08	4.5	37.221332	-76.824451	7	4.2	3.3				ST15 ST17 ST18 ST19 ST22 ST23 ST25 ST30 ST34	ST17 ST18 ST19 ST22 ST25
ST07	8/6/2017 02:31	3262.01	5411.39	5.5	37.219621	-76.844809	10	3.7	0.3				ST01 ST03 ST05 ST06 ST07 ST08 ST09 ST10 ST12 ST16 ST19 ST37	ST03 ST06 ST08 ST09 ST10
ST27	8/6/2017 02:31	5521.2	6101.31	4.2	37.225839	-76.819354	5	5.6	1.7				ST15 ST19 ST23 ST24 ST26 ST27 ST31 ST34	ST19 ST23 ST24 ST26 ST31
ST24	8/6/2017 02:32	5068.19	6050.6	3.3	37.225382	-76.824459	7	4.1	0.4				ST09 ST10 ST12 ST15 ST17 ST19 ST22 ST23 ST24 ST25 ST26 ST27 ST30 ST34 ST37	ST19 ST22 ST23 ST26 ST27
ST08	8/6/2017 02:32	3272.32	5856.62	3.8	37.223633	-76.844694	10	3.7	1.2				ST03 ST04 ST06 ST07 ST08 ST09 ST10 ST12 ST13 ST15 ST16 ST19	ST03 ST04 ST07 ST10 ST12
ST22	8/6/2017 02:32	5122.06	5223.75	4	37.217932	-76.823852	9	4	5.5				ST06 ST07 ST15 ST16 ST17 ST18 ST19 ST21 ST22 ST23 ST24 ST25 ST26 ST30 ST37	ST17 ST18 ST23 ST25 ST26
ST17	8/6/2017 02:33	4614.35	5148.44	4.5	37.217253	-76.829572	6	4.4	3.6				ST01 ST06 ST07 ST08 ST09 ST10 ST12 ST13 ST16 ST17 ST18 ST19 ST23 ST24 ST25 ST37	ST18 ST19 ST23 ST25 ST37
ST18	8/6/2017 02:33	4613.39	5543.1	5.4	37.220809	-76.829583	10	3.6	0.9				ST09 ST12 ST15 ST16 ST17 ST18 ST19 ST23 ST25 ST37	ST15 ST16 ST17 ST19 ST23
ST33	8/6/2017 02:33	6409.17	5356.62	8	37.219128	-76.80935	6	6.8					ST22 ST26 ST30 ST31 ST34 ST35 ST36	ST26 ST30 ST31 ST34 ST35 ST36
16254	8/6/2017 02:34	4431.36	5504.6	5.8	37.220463	-76.831634	13	3.5	0.8	28.5766			ST07 ST08 ST09 ST10 ST12 ST13 ST15 ST16 ST17 ST18 ST19 ST22 ST23 ST24 ST37	ST15 ST16 ST17 ST18 ST19 ST23
ST37	8/6/2017 02:35	4620.63	4650.96	2.7	37.212771	-76.829501	5	4.8	2.9				ST06 ST09 ST10 ST12 ST13 ST15 ST17 ST18 ST19 ST21 ST22 ST24 ST25 ST26 ST37	ST13 ST17 ST18 ST21 ST22
ST31	8/6/2017 02:35	5969.86	5688.89	5.3	37.222123	-76.814299	9	3.7	2.6				ST19 ST22 ST24 ST25 ST26 ST27 ST30 ST31 ST34	ST25 ST26 ST27 ST30 ST34
ST15	8/6/2017 02:36	4177.59	5494.88	5.2	37.220375	-76.834493	10	3.6	3.4				ST03 ST05 ST08 ST09 ST10 ST15 ST16 ST17 ST18 ST37	ST09 ST10 ST16 ST17 ST18
ST25	8/6/2017 02:36	5511.98	5245.85	4.2	37.218131	-76.819459	8	4.1	2.6				ST10 ST15 ST19 ST22 ST24 ST25 ST26 ST30 ST31 ST34 ST35	ST22 ST24 ST26 ST30 ST31
ST30	8/6/2017 02:36	5963.88	5291.2	4	37.218539	-76.814367	4	5.6	5				ST17 ST19 ST22 ST25 ST26 ST30 ST31 ST34 ST35	ST22 ST25 ST26 ST31 ST34
ST14	8/6/2017 02:37	4174.09	5095.4	8	37.216775	-76.834532	18	3.5					ST03 ST07 ST09 ST10 ST13 ST15 ST16 ST17 ST18 ST19 ST22 ST24 ST37	ST09 ST10 ST15 ST17 ST18 ST37
ST03	8/6/2017 02:37	2773.31	5820.49	2.4	37.223306	-76.850316	8	4.5	1				ST01 ST03 ST04 ST06 ST07 ST08 ST09 ST10 ST12 ST15	ST01 ST04 ST06 ST07 ST08
ST10	8/6/2017 02:38	3715.2	5446.14	5.2	37.219935	-76.839703	10	3.6	1				ST01 ST06 ST07 ST08 ST09 ST10 ST11 ST12 ST13 ST15 ST19 ST37	ST07 ST08 ST09 ST11 ST15
ST19	8/6/2017 02:39	4612.89	5996.66	3	37.224896	-76.829589	6	5.2	1.4				ST07 ST09 ST10 ST12 ST15 ST17 ST18 ST19 ST22 ST23 ST24 ST26 ST27 ST28 ST30 ST34 ST37	ST15 ST17 ST18 ST23 ST24
ST32	8/6/2017 02:39	5961.81	6143.53	5.4	37.226219	-76.814389	9	4.5	2.1				ST22 ST24 ST25 ST26 ST32 ST34 ST35	ST24 ST25 ST26 ST34 ST35
ST02	8/6/2017 02:39	2833.82	5356.19	5.8	37.219123	-76.849633	9	3.9	0.6				ST01 ST02 ST03 ST04 ST06 ST07 ST08 ST09 ST10	ST01 ST03 ST06 ST07 ST08
ST09	8/6/2017 02:40	3715.86	5041.81	5.9	37.216292	-76.839695	9	3.7	1.5				ST01 ST03 ST05 ST06 ST07 ST08 ST09 ST10 ST12 ST13 ST15 ST16 ST17 ST18 ST19 ST22 ST37	ST06 ST07 ST10 ST13 ST15
ST08	8/6/2017 02:41	3273.91	5854.43	3.8	37.223613	-76.844676	6	5.6	2.8				ST06 ST07 ST08 ST09 ST10 ST12 ST17	ST06 ST07 ST09 ST10 ST12
ST34	8/6/2017 02:41	6413.01	5750.87	6.5	37.222681	-76.809306	5	5.2	2.1				ST19 ST22 ST24 ST25 ST26 ST27 ST30 ST31 ST32 ST34 ST35 ST36 ST37	ST30 ST31 ST32 ST35 ST36
ST01	8/6/2017 02:41	2813.33	4947.04	7.3	37.215436	-76.849863	1	7.1	10.4				ST01 ST02 ST05 ST17	ST02 ST05 ST17
ST06	8/6/2017 02:41	3268.88	4995.69	6.5	37.215876	-76.84473	3	28.5	5.8				ST06 ST08 ST11 ST12 ST15	ST08 ST11 ST12 ST15
ST07	8/6/2017 02:42	3262.08	5411.32	5.5	37.219621	-76.844808	10	3.7	0.4				ST03 ST05 ST06 ST07 ST08 ST09 ST10 ST12 ST37	ST03 ST06 ST08 ST09 ST10
ST23	8/6/2017 02:42	5066.33	5599.18	4.5	37.221315	-76.82448	9	3.7	2.1				ST18 ST19 ST22 ST23 ST24 ST25 ST30	ST18 ST19 ST22 ST24 ST25
ST24	8/6/2017 02:42	5065.91	6054.93	3.3	37.225421	-76.824484	3	13.8	4.5				ST15 ST17 ST22 ST23 ST24 ST30 ST35	ST15 ST17 ST22 ST23 ST30
ST18	8/6/2017 02:43	4613.26	5542.7	5.4	37.220806	-76.829584	10	3.7	0.8				ST09 ST12 ST16 ST17 ST18 ST19 ST22 ST23 ST25 ST26 ST37	ST16 ST17 ST19 ST22 ST23
16254	8/6/2017 02:43	4434.53	5501.55	5.8	37.220435	-76.831598	5	15.9	5.2	28.5766			ST06 ST07 ST09 ST15 ST16	ST06 ST07 ST09 ST15 ST16
ST22	8/6/2017 02:43	5122.63	5224.52	4	37.217939	-76.823845	2	18	6				ST22 ST30 ST34 ST36 ST37	ST30 ST34 ST36 ST37
ST17	8/6/2017 02:44	4616.55	5151.84	4.5	37.217284	-76.829547	6	5.2	4.1				ST06 ST09 ST12 ST13 ST15 ST16 ST17 ST18 ST19 ST22 ST23 ST24 ST25 ST30	ST15 ST18 ST19 ST22 ST23
ST37	8/6/2017 02:44	4621.53	4652.01	2.7	37.21278	-76.829491	9	5.1	3.9				ST09 ST10 ST13 ST18 ST19 ST21 ST37	ST09 ST10 ST13 ST18 ST21
ST33	8/6/2017 02:44	6409.29	5356.06	8	37.219123	-76.809349	2	7.8					ST30 ST31 ST34 ST35	ST30 ST31 ST34 ST35
ST31	8/6/2017 02:45	5969.78	5688.76	5.3	37.222122	-76.8143	10	3.6	2.7				ST19 ST22 ST24 ST25 ST26 ST30 ST31 ST32 ST34	ST25 ST26 ST30 ST32 ST34
ST25	8/6/2017 02:45	5511.87	5243.7	4.2	37.218112	-76.81946	6	4.1	0.9				ST17 ST18 ST19 ST22 ST24 ST25 ST26 ST30 ST31 ST34 ST35	ST17 ST22 ST26 ST30 ST31
ST35	8/6/2017 02:45	6414.59	6207.05	7.2	37.226791	-76.809287	6	4.2	0.5				ST24 ST27 ST28 ST32 ST34 ST35 ST36	ST27 ST28 ST32 ST34 ST36
ST30	8/6/2017 02:47	5964.27	5286.13	4	37.218494	-76.814363	7	4.1	2.1				ST19 ST21 ST22 ST24 ST25 ST26 ST30 ST31 ST34	ST21 ST25 ST26 ST31 ST34
ST14	8/6/2017 02:47	4173.75	5093.86	8	37.216761	-76.834536	18	3.5					ST01 ST06 ST09 ST10 ST12 ST13 ST15 ST16 ST18 ST19 ST22 ST25 ST37	ST09 ST10 ST13 ST15 ST18 ST37
ST03	8/6/2017 02:47	2771.99	5819.04	2.4	37.223293	-76.850331	7	4.5	1.7				ST01 ST03 ST04 ST05 ST06 ST08 ST17	ST01 ST04 ST05 ST06 ST08
ST15	8/6/2017 02:47	4175.71	5494.63	5.2	37.220373	-76.834514	5	7.9	2				ST03 ST15 ST16 ST18 ST19 ST22 ST26	ST16 ST18 ST19 ST22 ST26
ST02	8/6/2017 02:49	2833.86	5356.14	5.8	37.219123	-76.849633	7	4	0.7				ST01 ST02 ST03 ST06 ST07 ST10	ST01 ST03 ST06 ST07 ST10
ST09	8/6/2017 02:49	3715.17	5041.65	5.9	37.21629	-76.839702	9	3.7	0.9				ST01 ST03 ST06 ST07 ST08 ST09 ST10 ST12 ST13 ST15 ST16 ST17 ST37	ST06 ST07 ST10 ST13 ST15
ST19	8/6/2017 02:49	4613.55	5995.75	3	37.224888	-76.829581	6	5.2	2.6				ST06 ST07 ST08 ST12 ST15 ST17 ST18 ST19 ST22 ST23 ST24 ST25 ST26 ST30 ST34 ST37	ST15 ST17 ST18 ST23 ST24
ST08	8/6/2017 02:49	3271.45	5855.05	3.8	37.223619	-76.844704	6	3.8	0.8				ST03 ST06 ST07 ST08 ST11 ST12 ST13 ST16 ST17 ST19	ST03 ST06 ST07 ST11 ST12
ST32	8/6/2017 02:51	5961.26	6143.71	5.4	37.226221	-76.814396	9	4.5	1.8				ST24 ST25 ST26 ST32 ST34 ST35	ST24 ST25 ST26 ST34 ST35
ST27	8/6/2017 02:51	5520.92	6098.6	4.2	37.225815	-76.819357	6	3.8	1.3				ST12 ST19 ST22 ST24 ST26 ST27 ST28 ST31 ST34	ST19 ST24 ST26 ST28 ST31
ST06	8/6/2017 02:51	3266.26	4990.45	6.5	37.215828	-76.84476	10	3.8	1.6				ST01 ST03 ST05 ST06 ST07 ST08 ST09 ST10 ST12	ST01 ST05 ST07 ST09 ST10
ST01	8/6/2017 02:51	2799.67	4945.05	7.3	37.215418	-76.850017	7	4.1	3.7				ST01 ST02 ST03 ST05 ST06 ST07 ST08 ST09 ST10	ST02 ST03 ST05 ST06 ST07
ST34	8/6/2017 02:51	6411.22	5752	6.5	37.222691	-76.809326	5	5.2	0.1				ST19 ST22 ST24 ST25 ST26 ST27 ST30 ST31 ST32 ST34 ST35 ST36	ST30 ST31 ST32 ST35 ST36
16254	8/6/2017 02:52	4432.05	5504.08	5.8	37.220458	-76.831626	16	3.6	1.7	28.5766			ST09 ST10 ST15 ST16 ST19 ST22 ST23 ST37	ST10 ST15 ST16 ST19 ST22 ST23
ST07	8/6/2017 02:52	3260.01	5411.73	5.5	37.219624	-76.844831	7	4.1	1.7				ST01 ST03 ST04 ST05 ST07 ST08 ST12 ST15 ST19	ST01 ST03 ST04 ST08 ST15
ST23	8/6/2017 02:52	5066.38	5601.25	4.5	37.221334	-76.824479	7	4	0.8				ST19 ST22 ST23 ST25 ST26 ST30 ST34	ST19 ST22 ST25 ST26 ST30
ST24	8/6/2017 02:53	5069.07	6049.07	3.3	37.225369	-76.824449	8	3.9	2.2				ST09 ST10 ST12 ST15 ST19 ST23 ST24 ST25 ST26 ST28 ST30 ST34 ST35 ST36	ST19 ST23 ST25 ST26 ST28
ST22	8/6/2017 02:53	5123.49	5220.74	4	37.217905	-76.823836	9	3.7	2.2				ST09 ST13 ST15 ST16 ST17 ST21 ST22 ST23 ST24 ST25 ST26 ST30 ST32 ST34 ST36 ST37	ST17 ST21 ST23 ST25 ST26
ST37	8/6/2017 02:53	4619.29	4649.84	2.7	37.212761	-76.829516	6	7	2.6				ST01 ST07 ST10 ST13 ST15 ST22 ST37	ST07 ST10 ST13 ST15 ST22
ST18	8/6/2017 02:54	4614.93	5541.52	5.4	37.220795	-76.829566	10	3.6	1.3				ST15 ST17 ST18 ST19 ST22 ST23 ST37	ST15 ST17 ST19 ST22 ST23
ST33	8/6/2017 02:54	6418.66	5346.22	8	37.219035	-76.809243	2	13.5					ST25 ST26 ST34 ST35	ST25 ST26 ST34 ST35
ST17	8/6/2017 02:54	4614.18	5149.34	4.5	37.217262	-76.829574	4	4.2	4				ST01 ST06 ST10 ST16 ST17 ST18 ST19 ST22 ST25 ST26 ST30 ST37	ST18 ST19 ST22 ST25 ST37
ST25	8/6/2017 02:54	5513.9	5246.11	4.2	37.218133	-76.819437	8	4.2	3.9				ST22 ST25 ST26 ST30 ST31 ST32 ST34	ST22 ST26 ST30 ST31 ST32
ST31	8/6/2017 02:54	5969.41	5691.71	5.3	37.222148	-76.814304	7	4.6	0.8				ST24 ST26 ST27 ST31 ST34 ST35	ST24 ST26 ST27 ST34 ST35
ST10	8/6/2017 02:56	3715.04	5445.71	5.2	37.219931	-76.839705	10	3.6	0.8				ST01 ST06 ST07 ST08 ST09 ST10 ST11 ST12 ST13 ST15 ST16 ST17 ST19	ST07 ST08 ST09 ST11 ST15
ST14	8/6/2017 02:57	4173.59	5093.13	8	37.216755	-76.834538	18	3.6					ST01 ST06 ST07 ST08 ST09 ST10 ST12 ST13 ST15 ST16 ST17 ST18	ST09 ST10 ST13 ST15 ST17 ST18
ST35	8/6/2017 02:57	6414.24	6206.39	7.2	37.226785	-76.809291	6	4.4	0.6				ST24 ST30 ST32 ST34 ST35 ST36	ST24 ST30 ST32 ST34 ST36
ST30	8/6/2017 02:57	5963.34	5291.64	4	37.218543	-76.814373	4	5.6	5.6				ST19 ST22 ST24 ST25 ST26 ST27 ST30 ST31 ST34	ST22 ST25 ST26 ST31 ST34
ST08	8/6/2017 02:58	3271.7	5855.21	3.8	37.22362	-76.844701	7	3.9	0.7				ST03 ST06 ST07 ST08 ST09 ST10 ST12 ST16	ST03 ST06 ST07 ST10 ST12
ST09	8/6/2017 02:58	3715.93	5041.88	5.9	37.216292	-76.839694	9	3.7	1.6				ST01 ST03 ST06 ST07 ST09 ST10 ST12 ST13 ST15 ST16 ST17 ST18 ST19	ST06 ST07 ST10 ST13 ST15
ST03	8/6/2017 02:58	2772.2	5820	2.4	37.223302	-76.850329	8	4.5	0.7				ST01 ST03 ST04 ST06 ST07 ST08 ST09 ST10	ST01 ST04 ST06 ST07 ST08
ST19	8/6/2017 02:59	4612.87	5996.88	3	37.224898	-76.829589	9	4.1	1.3				ST06 ST07 ST09 ST12 ST15 ST16 ST17 ST18 ST19 ST23 ST24 ST28 ST37	ST15 ST16 ST18 ST23 ST24
ST15	8/6/2017 02:59	4176.72	5495.9	5.2	37.220384	-76.834503	1	12.5	2.3				ST16 ST18 ST19	ST16 ST18 ST19
ST06	8/6/2017 03:00	3266.03	4991.72	6.5	37.21584	-76.844763	9	4	1.1				ST01 ST02 ST03 ST05 ST06 ST07 ST08 ST09 ST10 ST12 ST15 ST17 ST19 ST22 ST37	ST01 ST02 ST07 ST09 ST10
ST27	8/6/2017 03:01	5526.53	6109.76	4.2	37.225915	-76.819294	2	14.1	11.7				ST19 ST22 ST24 ST26 ST27	ST19 ST22 ST24 ST26
ST01	8/6/2017 03:01	2799.54	4945.19	7.3	37.21542	-76.850018	7	4.1	3.9				ST01 ST02 ST03 ST05 ST06 ST07 ST08 ST09 ST10	ST02 ST03 ST05 ST06 ST07
ST34	8/6/2017 03:02	6411.25	5751.89	6.5	37.22269	-76.809326	6	5.3	0				ST19 ST22 ST24 ST25 ST26 ST27 ST28 ST30 ST31 ST32 ST34 ST35	ST26 ST30 ST31 ST32 ST35
16254	8/6/2017 03:02	4431.82	5503.95	5.8	37.220457	-76.831629	11	3.9	1.5	28.5766			ST03 ST06 ST07 ST08 ST09 ST10 ST12 ST16 ST18 ST37	ST09 ST10 ST12 ST16 ST18 ST37
ST07	8/6/2017 03:02	3261.99	5410.88	5.5	37.219617	-76.844809	10	3.7	0.6				ST01 ST03 ST05 ST06 ST07 ST08 ST09 ST10 ST13 ST16 ST17 ST37	ST03 ST06 ST08 ST09 ST10
ST22	8/6/2017 03:02	5123.13	5219.73	4	37.217896	-76.82384	9	4	1.6				ST07 ST09 ST12 ST13 ST15 ST16 ST17 ST18 ST19 ST22 ST23 ST24 ST25 ST26 ST28 ST30 ST35 ST37	ST17 ST18 ST23 ST25 ST26
ST32	8/6/2017 03:02	5961.65	6145.65	5.4	37.226238	-76.814391	1	6.3	0.8				ST26 ST27 ST32 ST35	ST26 ST27 ST35
ST24	8/6/2017 03:03	5068.97	6051.07	3.3	37.225387	-76.82445	9	3.8	1				ST12 ST15 ST17 ST18 ST19 ST22 ST23 ST24 ST25 ST26 ST27 ST28	ST19 ST23 ST26 ST27 ST28
ST37	8/6/2017 03:03	4618.95	4661.63	2.7	37.212867	-76.82952	5	8.7	13.7				ST07 ST09 ST15 ST17 ST18 ST19 ST22 ST24 ST26 ST37	ST09 ST15 ST17 ST18 ST22
ST17	8/6/2017 03:03	4614.89	5147.86	4.5	37.217248	-76.829566	9	3.7	3				ST06 ST07 ST08 ST09 ST10 ST15 ST17 ST18 ST19 ST22 ST23 ST24 ST25 ST26 ST30 ST37	ST15 ST18 ST22 ST23 ST37
ST25	8/6/2017 03:04	5513.08	5244.89	4.2	37.218122	-76.819446	6	4.1	2.5				ST15 ST17 ST18 ST19 ST22 ST24 ST25 ST26 ST30 ST31 ST34	ST17 ST22 ST26 ST30 ST31
ST18	8/6/2017 03:04	4612.34	5541.43	5.4	37.220794	-76.829595	7	3.7	2				ST07 ST09 ST10 ST15 ST17 ST18 ST19 ST23 ST25 ST37	ST15 ST17 ST19 ST23 ST37
ST33	8/6/2017 03:04	6397.57	5358.14	8	37.219142	-76.809481	2	36.9					ST25 ST26 ST30 ST31	ST25 ST26 ST30 ST31
ST10	8/6/2017 03:05	3714.89	5444.14	5.2	37.219917	-76.839706	10	3.6	1.8				ST01 ST06 ST07 ST09 ST10 ST11 ST13 ST15 ST16 ST17 ST22 ST37	ST06 ST07 ST09 ST11 ST15
ST31	8/6/2017 03:06	5970.07	5690.12	5.3	37.222134	-76.814297	9	3.7	1.7				ST19 ST22 ST24 ST25 ST26 ST27 ST30 ST31 ST34 ST35	ST25 ST26 ST27 ST30 ST34
ST08	8/6/2017 03:07	3270.59	5855.47	3.8	37.223623	-76.844713	7	3.9	0.9				ST03 ST06 ST07 ST08 ST09 ST10 ST12 ST13 ST15 ST17 ST19	ST03 ST06 ST07 ST10 ST12
ST14	8/6/2017 03:07	4174.65	5095.35	8	37.216775	-76.834526	18	3.5					ST01 ST03 ST06 ST07 ST09 ST10 ST12 ST13 ST15 ST16 ST17 ST18 ST19 ST24 ST25 ST37	ST09 ST10 ST15 ST17 ST18 ST37
ST30	8/6/2017 03:07	5963.29	5291.94	4	37.218546	-76.814374	4	5.6	5.9				ST17 ST18 ST22 ST24 ST25 ST26 ST30 ST31 ST34 ST35	ST22 ST25 ST26 ST31 ST34
ST09	8/6/2017 03:08	3715.52	5041.4	5.9	37.216288	-76.839699	9	3.7	1.3				ST01 ST03 ST05 ST06 ST07 ST08 ST09 ST10 ST11 ST12 ST13 ST15 ST17 ST18 ST24 ST37	ST06 ST07 ST10 ST13 ST15
ST02	8/6/2017 03:08	2834.01	5356.04	5.8	37.219122	-76.849631	7	4	0.9				ST01 ST02 ST03 ST06 ST07 ST09 ST10 ST15	ST01 ST03 ST06 ST07 ST10
ST35	8/6/2017 03:09	6414.45	6207.11	7.2	37.226792	-76.809289	6	4.2	0.4				ST19 ST24 ST27 ST28 ST30 ST32 ST34 ST35 ST36	ST27 ST28 ST32 ST34 ST36
ST03	8/6/2017 03:09	2771.89	5820.26	2.4	37.223304	-76.850332	8	4.6	0.6				ST01 ST03 ST04 ST05 ST06 ST07 ST08 ST10	ST01 ST04 ST06 ST07 ST08
ST19	8/6/2017 03:09	4610.95	5997.94	3	37.224908	-76.829611	6	5.2	1				ST03 ST07 ST09 ST10 ST12 ST15 ST17 ST18 ST19 ST22 ST23 ST24 ST25 ST30 ST34 ST37	ST15 ST17 ST18 ST23 ST24
ST06	8/6/2017 03:10	3265.87	4991	6.5	37.215833	-76.844764	10	3.8	1				ST01 ST03 ST04 ST05 ST06 ST07 ST08 ST09 ST10 ST12 ST15 ST16 ST17 ST18 ST19	ST01 ST05 ST07 ST09 ST10
ST15	8/6/2017 03:10	4176.65	5495.2	5.2	37.220378	-76.834504	7	3.8	2.4				ST03 ST06 ST07 ST09 ST10 ST15 ST16 ST18 ST22 ST23 ST24 ST26	ST09 ST10 ST16 ST18 ST23
ST34	8/6/2017 03:11	6411.23	5751.9	6.5	37.22269	-76.809326	5	5.2	0				ST19 ST22 ST24 ST25 ST26 ST28 ST30 ST31 ST32 ST34 ST35 ST36	ST30 ST31 ST32 ST35 ST36
ST22	8/6/2017 03:11	5122.87	5221.73	4	37.217914	-76.823843	9	4	3.3				ST03 ST06 ST07 ST09 ST13 ST15 ST17 ST18 ST19 ST21 ST22 ST23 ST24 ST25 ST26 ST27 ST30 ST34	ST17 ST18 ST23 ST25 ST26
ST01	8/6/2017 03:12	2799.08	4944.95	7.3	37.215417	-76.850023	7	4.1	4.3				ST01 ST02 ST03 ST04 ST05 ST06 ST07 ST08 ST09 ST10 ST19	ST02 ST03 ST05 ST06 ST07
ST23	8/6/2017 03:12	5068.1	5598.47	4.5	37.221309	-76.82446	10	3.6	3.7				ST17 ST18 ST19 ST22 ST23 ST24 ST25 ST26 ST30 ST31 ST34	ST18 ST22 ST24 ST25 ST26
ST07	8/6/2017 03:12	3261.87	5410.81	5.5	37.219616	-76.84481	10	3.7	0.7				ST01 ST03 ST05 ST06 ST07 ST08 ST09 ST10 ST12 ST13 ST15 ST16 ST17 ST37	ST03 ST06 ST08 ST09 ST10
ST24	8/6/2017 03:13	5068.08	6052.46	3.3	37.225399	-76.82446	6	4.5	1.5				ST09 ST12 ST15 ST17 ST19 ST22 ST23 ST24 ST30 ST32 ST34 ST35 ST37	ST17 ST19 ST22 ST23 ST32
16254	8/6/2017 03:13	4430	5503.52	5.8	37.220453	-76.831649	12	3.4	1.5	28.7335			ST01 ST06 ST07 ST09 ST10 ST15 ST16 ST17 ST18 ST19 ST22 ST24 ST25 ST37	ST10 ST15 ST16 ST17 ST18 ST19
ST25	8/6/2017 03:13	5513.39	5245.27	4.2	37.218126	-76.819443	10	3.6	3				ST17 ST19 ST21 ST22 ST24 ST25 ST26 ST30 ST31 ST34 ST35 ST37	ST21 ST22 ST26 ST30 ST31
ST17	8/6/2017 03:14	4616.89	5148.2	4.5	37.217251	-76.829543	6	4.1	1				ST06 ST07 ST10 ST12 ST13 ST15 ST16 ST17 ST18 ST19 ST23 ST37	ST15 ST18 ST19 ST23 ST37
ST18	8/6/2017 03:14	4613.3	5541.09	5.4	37.220791	-76.829584	10	3.7	1.6				ST06 ST10 ST15 ST16 ST17 ST18 ST19 ST22 ST25 ST26 ST37	ST15 ST16 ST17 ST19 ST22
ST37	8/6/2017 03:14	4620.33	4652.05	2.7	37.212781	-76.829504	7	6.8	4				ST06 ST07 ST09 ST10 ST13 ST15 ST17 ST22 ST24 ST25 ST37	ST09 ST13 ST15 ST17 ST22
ST33	8/6/2017 03:15	6414.15	5350.96	8	37.219077	-76.809294	11	3.8					ST25 ST26 ST29 ST30 ST31 ST34 ST35	ST25 ST29 ST30 ST31 ST34 ST35
ST08	8/6/2017 03:16	3270.02	5855.83	3.8	37.223626	-76.84472	7	3.9	1.4				ST03 ST06 ST07 ST08 ST09 ST10 ST12 ST15 ST16	ST03 ST06 ST07 ST10 ST12
ST10	8/6/2017 03:16	3713.36	5444.22	5.2	37.219918	-76.839724	10	3.6	1.8				ST01 ST06 ST07 ST09 ST10 ST11 ST12 ST13 ST15 ST17 ST18 ST37	ST06 ST07 ST09 ST11 ST15
ST14	8/6/2017 03:17	4172.7	5094.35	8	37.216766	-76.834548	18	3.5					ST01 ST03 ST06 ST07 ST08 ST09 ST10 ST12 ST13 ST15 ST16 ST17 ST18 ST19 ST24 ST25 ST30 ST37	ST09 ST10 ST15 ST17 ST18 ST37
ST31	8/6/2017 03:17	5969.87	5688.5	5.3	37.222119	-76.814299	6	4.4	2.9				ST17 ST19 ST22 ST24 ST25 ST26 ST30 ST31 ST34	ST22 ST25 ST26 ST30 ST34
ST30	8/6/2017 03:18	5964.5	5287.19	4	37.218503	-76.81436	7	4.1	1.8				ST17 ST21 ST22 ST24 ST25 ST26 ST30 ST31 ST34 ST35	ST21 ST25 ST26 ST31 ST34
ST09	8/6/2017 03:18	3712.03	5044.82	5.9	37.216319	-76.839738	6	5.8	3.7				ST09 ST12 ST13 ST18 ST22 ST37	ST12 ST13 ST18 ST22 ST37
ST19	8/6/2017 03:18	4611.18	5997.19	3	37.224901	-76.829608	6	5.2	0.9				ST03 ST06 ST07 ST09 ST10 ST12 ST13 ST15 ST17 ST18 ST19 ST22 ST23 ST24 ST25 ST30 ST37	ST15 ST17 ST18 ST23 ST24
ST03	8/6/2017 03:19	2771.77	5820.07	2.4	37.223303	-76.850334	8	4.5	0.8				ST01 ST03 ST04 ST05 ST06 ST07 ST08 ST09 ST10 ST12 ST17 ST37	ST01 ST04 ST06 ST07 ST08
ST06	8/6/2017 03:20	3265.89	4992.68	6.5	37.215848	-76.844764	7	4.2	1.6				ST01 ST03 ST06 ST07 ST08 ST09 ST10 ST15 ST16 ST17 ST37	ST01 ST07 ST08 ST09 ST10
ST35	8/6/2017 03:20	6414.08	6206.99	7.2	37.226791	-76.809293	1	4.9	0				ST32 ST34 ST35 ST36	ST32 ST34 ST36
ST22	8/6/2017 03:20	5123.09	5221.84	4	37.217915	-76.82384	9	4	3.4				ST06 ST07 ST09 ST10 ST15 ST17 ST18 ST19 ST21 ST22 ST23 ST24 ST25 ST26 ST27 ST28 ST30 ST34 ST36 ST37	ST17 ST18 ST23 ST25 ST26
ST34	8/6/2017 03:20	6410.92	5752.23	6.5	37.222693	-76.80933	6	5.3	0.4				ST15 ST19 ST22 ST24 ST25 ST26 ST28 ST30 ST31 ST32 ST34 ST35	ST26 ST30 ST31 ST32 ST35
ST23	8/6/2017 03:21	5067.98	5600.1	4.5	37.221323	-76.824461	10	3.7	2.6				ST15 ST17 ST19 ST22 ST23 ST24 ST25 ST26 ST31 ST34	ST19 ST22 ST24 ST25 ST26
ST15	8/6/2017 03:22	4174.88	5494.81	5.2	37.220374	-76.834524	10	3.8	1.5				ST03 ST07 ST09 ST10 ST13 ST15 ST16 ST18 ST19 ST25 ST26	ST09 ST10 ST16 ST18 ST19
ST01	8/6/2017 03:22	2799.06	4944.97	7.3	37.215418	-76.850024	7	4.1	4.3				ST01 ST02 ST03 ST04 ST05 ST06 ST07 ST08 ST09 ST10	ST02 ST03 ST05 ST06 ST07
ST07	8/6/2017 03:23	3262.18	5410.68	5.5	37.219615	-76.844807	10	3.7	0.9				ST01 ST03 ST05 ST06 ST07 ST08 ST09 ST10 ST13 ST15 ST16 ST22 ST25	ST03 ST06 ST08 ST09 ST10
ST17	8/6/2017 03:23	4614.19	5150.8	4.5	37.217275	-76.829574	6	5.2	4.7				ST06 ST08 ST09 ST10 ST15 ST16 ST17 ST18 ST19 ST22 ST23 ST24	ST15 ST18 ST19 ST22 ST23
ST24	8/6/2017 03:23	5068.92	6050.61	3.3	37.225382	-76.82445	9	3.9	1				ST12 ST18 ST19 ST22 ST24 ST25 ST26 ST27 ST28 ST30 ST34 ST35	ST18 ST19 ST26 ST27 ST28
16254	8/6/2017 03:23	4430.3	5502.51	5.8	37.220444	-76.831646	12	3.4	2.4	28.7335			ST06 ST07 ST08 ST09 ST10 ST12 ST15 ST16 ST17 ST18 ST19 ST22 ST24 ST25 ST30 ST37	ST10 ST15 ST16 ST17 ST18 ST19
ST25	8/6/2017 03:23	5512.56	5245.83	4.2	37.218131	-76.819452	7	3.6	2.8				ST15 ST17 ST19 ST21 ST22 ST24 ST25 ST26 ST30 ST34 ST37	ST17 ST21 ST22 ST26 ST30
ST33	8/6/2017 03:24	6411.64	5349.86	8	37.219067	-76.809322	2	5					ST29 ST31 ST34 ST35	ST29 ST31 ST34 ST35
ST18	8/6/2017 03:24	4613.48	5542.29	5.4	37.220802	-76.829582	4	4	0.6				ST15 ST17 ST18 ST22 ST24	ST15 ST17 ST22 ST24
ST37	8/6/2017 03:24	4618.31	4652.71	2.7	37.212787	-76.829527	9	9.4	5.4				ST01 ST09 ST10 ST13 ST15 ST17 ST19 ST26 ST30 ST37	ST09 ST10 ST13 ST15 ST17
ST32	8/6/2017 03:24	5962.02	6142.69	5.4	37.226212	-76.814387	9	4.3	3				ST25 ST26 ST27 ST32 ST34 ST35	ST25 ST26 ST27 ST34 ST35
28321	8/6/2017 03:25	6778.28	5889.37	8	37.223928	-76.80519	2	49.9					ST25 ST30 ST34 ST36	ST25 ST30 ST34 ST36
ST14	8/6/2017 03:27	4165.92	5096.96	8	37.216789	-76.834624	1	8.7					ST01 ST13 ST18	ST01 ST13 ST18
ST10	8/6/2017 03:27	3714.25	5441.14	5.2	37.21989	-76.839714	3	5.5	4.7				ST08 ST16 ST19 ST37	ST08 ST16 ST19 ST37
ST09	8/6/2017 03:27	3712.35	5042.92	5.9	37.216302	-76.839734	3	5	2.2				ST01 ST03 ST09 ST13 ST17	ST01 ST03 ST13 ST17
ST31	8/6/2017 03:27	5969.66	5689.91	5.3	37.222132	-76.814301	10	3.6	1.6				ST19 ST22 ST24 ST25 ST26 ST27 ST28 ST30 ST31 ST32 ST34 ST35	ST26 ST27 ST30 ST32 ST34
ST30	8/6/2017 03:27	5964.63	5290.21	4	37.21853	-76.814359	4	5.6	3.8				ST22 ST24 ST25 ST26 ST30 ST31 ST34 ST35	ST22 ST25 ST26 ST31 ST34
ST19	8/6/2017 03:28	4611.85	5997.49	3	37.224904	-76.829601	9	4.1	0.2				ST03 ST06 ST07 ST08 ST09 ST10 ST12 ST15 ST16 ST17 ST18 ST19 ST22 ST23 ST24 ST25 ST26 ST27	ST15 ST16 ST18 ST23 ST24
ST22	8/6/2017 03:29	5123.53	5221.97	4	37.217916	-76.823835	9	4	3.3				ST06 ST07 ST09 ST12 ST13 ST15 ST17 ST18 ST19 ST21 ST22 ST23 ST24 ST25 ST26 ST27 ST30 ST34 ST37	ST17 ST18 ST23 ST25 ST26
ST03	8/6/2017 03:30	2781.06	5813.95	2.4	37.223247	-76.850229	7	7.7	11				ST01 ST03 ST05 ST06 ST08 ST09 ST10 ST12	ST01 ST06 ST08 ST10 ST12
ST06	8/6/2017 03:31	3265.21	4988.65	6.5	37.215812	-76.844772	10	3.8	2.8				ST01 ST03 ST05 ST06 ST07 ST08 ST09 ST10 ST12 ST16	ST01 ST05 ST07 ST09 ST10
ST34	8/6/2017 03:31	6411.02	5751.97	6.5	37.222691	-76.809328	5	5.2	0.2				ST22 ST23 ST24 ST25 ST26 ST27 ST28 ST30 ST31 ST32 ST34 ST35 ST36	ST30 ST31 ST32 ST35 ST36
ST23	8/6/2017 03:31	5065.63	5599.21	4.5	37.221315	-76.824487	8	3.8	1.9				ST10 ST15 ST17 ST19 ST22 ST23 ST25 ST26 ST30 ST34	ST17 ST19 ST22 ST25 ST26
ST35	8/6/2017 03:31	6414.2	6206.34	7.2	37.226785	-76.809292	7	4.2	0.7				ST24 ST26 ST28 ST30 ST32 ST34 ST35 ST36	ST28 ST30 ST32 ST34 ST36
16254	8/6/2017 03:32	4431.75	5502.85	5.8	37.220447	-76.83163	8	3.8	2.3	28.7335			ST07 ST08 ST09 ST10 ST15 ST18 ST19 ST22 ST23 ST24 ST25 ST26	ST10 ST15 ST18 ST19 ST22 ST23
ST15	8/6/2017 03:32	4179.29	5491.13	5.2	37.220341	-76.834474	3	7	7				ST09 ST19 ST23 ST24	ST09 ST19 ST23 ST24
ST24	8/6/2017 03:32	5068.21	6051.5	3.3	37.225391	-76.824458	10	3.8	0.6				ST09 ST10 ST12 ST15 ST17 ST18 ST19 ST21 ST22 ST23 ST24 ST25 ST27 ST28 ST32 ST34 ST35 ST37	ST18 ST19 ST23 ST27 ST28
ST25	8/6/2017 03:33	5513.38	5244.2	4.2	37.218116	-76.819443	9	3.6	2.5				ST21 ST22 ST25 ST26 ST30 ST31 ST34 ST37	ST21 ST22 ST26 ST30 ST31
ST37	8/6/2017 03:34	4620.48	4650.29	2.7	37.212765	-76.829503	2	6.7	2.3				ST13 ST15 ST22 ST25 ST37	ST13 ST15 ST22 ST25
ST31	8/6/2017 03:36	5969.58	5689.41	5.3	37.222127	-76.814302	9	3.9	2				ST19 ST22 ST24 ST25 ST26 ST27 ST31 ST34 ST35	ST25 ST26 ST27 ST34 ST35
ST08	8/6/2017 03:36	3272.82	5851.47	3.8	37.223587	-76.844688	1	6	4.6				ST03 ST06 ST16	ST03 ST06 ST16
ST09	8/6/2017 03:36	3713.88	5042.88	5.9	37.216301	-76.839717	6	5	1.1				ST01 ST03 ST05 ST06 ST07 ST08 ST09 ST10 ST11 ST12 ST15 ST16 ST17 ST18 ST26	ST06 ST07 ST10 ST11 ST15
ST14	8/6/2017 03:38	4172.82	5094.17	8	37.216764	-76.834546	18	3.5					ST01 ST03 ST06 ST07 ST08 ST09 ST10 ST12 ST15 ST16 ST17 ST18 ST19 ST22 ST26 ST37	ST09 ST10 ST15 ST17 ST18 ST37
ST30	8/6/2017 03:38	5964.93	5287.24	4	37.218504	-76.814355	4	5.6	1.4				ST22 ST25 ST26 ST30 ST31 ST34 ST35 ST36	ST22 ST25 ST26 ST31 ST34
ST02	8/6/2017 03:39	2832.75	5356.27	5.8	37.219124	-76.849645	9	3.9	0.8				ST01 ST02 ST03 ST04 ST06 ST07 ST08 ST09 ST10 ST15	ST01 ST03 ST06 ST07 ST08
ST19	8/6/2017 03:39	4612.77	5996.35	3	37.224894	-76.82959	4	5.5	1.6				ST03 ST07 ST09 ST10 ST12 ST15 ST18 ST19 ST23 ST24 ST26	ST12 ST15 ST18 ST23 ST24
ST22	8/6/2017 03:39	5123.37	5219.51	4	37.217894	-76.823837	9	4.1	1.2				ST06 ST07 ST08 ST09 ST15 ST16 ST18 ST19 ST22 ST24 ST30 ST37	ST18 ST19 ST24 ST30 ST37
ST03	8/6/2017 03:40	2771.75	5820.06	2.4	37.223303	-76.850334	8	4.5	0.8				ST01 ST03 ST04 ST06 ST07 ST08 ST09 ST10	ST01 ST04 ST06 ST07 ST08
ST07	8/6/2017 03:41	3262.22	5410.4	5.5	37.219612	-76.844806	10	3.6	1.2				ST01 ST02 ST03 ST06 ST07 ST08 ST09 ST10 ST12 ST16 ST19	ST02 ST06 ST08 ST09 ST10
ST06	8/6/2017 03:41	3265.2	4988.63	6.5	37.215812	-76.844772	10	3.8	2.8				ST01 ST03 ST05 ST06 ST07 ST08 ST09 ST10 ST12 ST16	ST01 ST05 ST07 ST09 ST10
16254	8/6/2017 03:41	4430.44	5505.27	5.8	37.220469	-76.831644	5	7	0.4	28.7335			ST17 ST22 ST23 ST24 ST37	ST17 ST22 ST23 ST24 ST37
ST15	8/6/2017 03:41	4173.4	5494.97	5.2	37.220376	-76.83454	6	6.4	1.7				ST03 ST05 ST06 ST07 ST09 ST10 ST15 ST16	ST06 ST07 ST09 ST10 ST16
ST01	8/6/2017 03:41	2801.76	4944.99	7.3	37.215418	-76.849993	7	4.2	1.7				ST01 ST02 ST05 ST06 ST07 ST08 ST09 ST10	ST02 ST05 ST06 ST07 ST09
ST17	8/6/2017 03:42	4614.83	5145.33	4.5	37.217225	-76.829567	3	5.5	4				ST01 ST03 ST06 ST07 ST10 ST12 ST13 ST15 ST16 ST17 ST18 ST19 ST22 ST24 ST25	ST15 ST18 ST19 ST22 ST25
ST34	8/6/2017 03:42	6411.56	5751.75	6.5	37.222689	-76.809322	3	7.2	0.4				ST22 ST26 ST28 ST31 ST32 ST34 ST35 ST36	ST26 ST31 ST32 ST35 ST36
ST35	8/6/2017 03:42	6414.43	6207.2	7.2	37.226792	-76.809289	6	4.4	0.4				ST24 ST26 ST32 ST34 ST35 ST36	ST24 ST26 ST32 ST34 ST36
ST25	8/6/2017 03:42	5513.16	5244.74	4.2	37.218121	-76.819445	10	3.6	2.5				ST09 ST17 ST18 ST21 ST22 ST24 ST25 ST26 ST30 ST31 ST34 ST37	ST21 ST22 ST26 ST30 ST31
ST24	8/6/2017 03:42	5068.81	6050.66	3.3	37.225383	-76.824452	9	3.8	0.9				ST12 ST15 ST17 ST18 ST19 ST22 ST23 ST24 ST26 ST27 ST28 ST30 ST34 ST37	ST19 ST23 ST26 ST27 ST28
ST23	8/6/2017 03:43	5067.12	5597.19	4.5	37.221297	-76.824471	10	3.6	4.2				ST15 ST18 ST19 ST22 ST23 ST24 ST25 ST26 ST30 ST34	ST18 ST22 ST24 ST25 ST26
28321	8/6/2017 03:43	6449.67	5560.91	8	37.220969	-76.808893	5	6.1					ST26 ST30 ST31 ST34 ST35	ST26 ST30 ST31 ST34 ST35
ST37	8/6/2017 03:44	4620.7	4654.93	2.7	37.212807	-76.8295	5	8.8	6.8				ST06 ST07 ST09 ST10 ST15 ST17 ST18 ST19 ST22 ST26 ST37	ST09 ST15 ST17 ST18 ST22
ST18	8/6/2017 03:44	4613.1	5540.54	5.4	37.220786	-76.829586	7	3.8	2.2				ST07 ST09 ST10 ST15 ST17 ST18 ST19 ST22 ST37	ST15 ST17 ST19 ST22 ST37
ST31	8/6/2017 03:45	5969.37	5689.32	5.3	37.222127	-76.814305	6	3.9	2				ST15 ST17 ST26 ST27 ST30 ST31 ST34	ST17 ST26 ST27 ST30 ST34
ST27	8/6/2017 03:45	5519.1	6101.66	4.2	37.225842	-76.819378	1	9	2.3				ST19 ST22 ST27 ST31	ST19 ST22 ST31
ST09	8/6/2017 03:45	3701.85	5030.43	5.9	37.216189	-76.839853	4	5.3	17				ST03 ST05 ST06 ST09 ST13 ST37	ST03 ST05 ST06 ST13 ST37
ST08	8/6/2017 03:45	3275.36	5854.32	3.8	37.223612	-76.844659	6	5.6	4.2				ST06 ST07 ST08 ST09 ST10 ST12 ST15	ST06 ST07 ST09 ST10 ST12
ST32	8/6/2017 03:46	5959.52	6145.23	5.4	37.226235	-76.814415	1	8.3	1.3				ST25 ST32 ST34 ST35	ST25 ST34 ST35
ST22	8/6/2017 03:48	5123.09	5222.25	4	37.217919	-76.82384	9	4	3.7				ST03 ST06 ST07 ST09 ST10 ST12 ST15 ST16 ST17 ST18 ST19 ST21 ST22 ST23 ST24 ST25 ST26 ST32 ST34 ST35 ST37	ST17 ST18 ST23 ST25 ST26
ST30	8/6/2017 03:48	5964.18	5290.89	4	37.218537	-76.814364	4	5.6	4.6				ST22 ST24 ST25 ST26 ST30 ST31 ST34 ST35 ST37	ST22 ST25 ST26 ST31 ST34
ST19	8/6/2017 03:49	4629.15	5993.14	3	37.224865	-76.829406	5	20	17.9				ST19 ST23 ST26 ST27 ST28 ST30	ST23 ST26 ST27 ST28 ST30
ST07	8/6/2017 03:50	3262.66	5410.41	5.5	37.219612	-76.844802	10	3.6	1.4				ST01 ST02 ST03 ST06 ST07 ST08 ST09 ST10 ST16 ST17 ST18 ST19 ST37	ST02 ST06 ST08 ST09 ST10
ST02	8/6/2017 03:50	2835.56	5357.31	5.8	37.219133	-76.849614	6	5.1	2.2				ST02 ST03 ST06 ST07 ST08 ST09 ST10	ST03 ST06 ST07 ST08 ST10
ST03	8/6/2017 03:51	2773.46	5820.92	2.4	37.22331	-76.850315	7	4.5	1.1				ST02 ST03 ST04 ST05 ST06 ST07 ST08 ST09 ST10 ST12 ST15 ST17 ST19	ST02 ST04 ST06 ST07 ST08
ST06	8/6/2017 03:51	3265.85	4992.1	6.5	37.215843	-76.844765	9	4	1.1				ST01 ST02 ST03 ST05 ST06 ST07 ST08 ST09 ST10 ST12 ST16	ST01 ST02 ST07 ST09 ST10
28321	8/6/2017 03:51	6308.41	5394.43	8	37.219469	-76.810485	2	5.9					ST25 ST30 ST31 ST34	ST25 ST30 ST31 ST34
ST17	8/6/2017 03:51	4613.97	5146.62	4.5	37.217237	-76.829576	2	9.7	4.1				ST06 ST09 ST13 ST17 ST26	ST06 ST09 ST13 ST26
ST35	8/6/2017 03:52	6414.64	6207.04	7.2	37.226791	-76.809287	6	4.2	0.6				ST27 ST28 ST32 ST34 ST35 ST36	ST27 ST28 ST32 ST34 ST36
ST01	8/6/2017 03:52	2799.46	4944.91	7.3	37.215417	-76.850019	7	4.1	3.9				ST01 ST02 ST03 ST04 ST05 ST06 ST07 ST08 ST09 ST17	ST02 ST03 ST05 ST06 ST07
ST25	8/6/2017 03:52	5512.59	5245.82	4.2	37.218131	-76.819452	6	4.1	2.8				ST09 ST17 ST18 ST22 ST25 ST26 ST30 ST31 ST34 ST37	ST17 ST22 ST26 ST30 ST31
ST34	8/6/2017 03:53	6411.71	5751.77	6.5	37.222689	-76.809321	3	6.1	0.5				ST15 ST17 ST22 ST24 ST25 ST26 ST30 ST31 ST34 ST35 ST36	ST26 ST30 ST31 ST35 ST36
ST24	8/6/2017 03:53	5069.4	6049.81	3.3	37.225375	-76.824445	8	4.4	1.8				ST09 ST12 ST15 ST17 ST18 ST22 ST24 ST25 ST26 ST27 ST28 ST30 ST37	ST18 ST22 ST26 ST27 ST28
ST37	8/6/2017 03:53	4621.86	4649.95	2.7	37.212762	-76.829487	6	6.3	1.9				ST06 ST10 ST13 ST18 ST22 ST26 ST37	ST10 ST13 ST18 ST22 ST26
ST23	8/6/2017 03:54	5068.6	5599.38	4.5	37.221317	-76.824454	8	4.1	3.5				ST15 ST17 ST18 ST22 ST23 ST25 ST26 ST30 ST34	ST17 ST18 ST22 ST25 ST26
ST31	8/6/2017 03:54	5970.04	5689.71	5.3	37.22213	-76.814297	10	3.6	2				ST19 ST22 ST24 ST25 ST26 ST27 ST30 ST31 ST32 ST34 ST35	ST26 ST27 ST30 ST32 ST34
ST18	8/6/2017 03:54	4614.39	5540.08	5.4	37.220782	-76.829572	6	4.2	2.5				ST03 ST07 ST09 ST12 ST15 ST17 ST18 ST19 ST37	ST09 ST15 ST17 ST19 ST37
ST09	8/6/2017 03:55	3715.88	5041.95	5.9	37.216293	-76.839695	9	3.7	1.5				ST01 ST03 ST05 ST06 ST07 ST08 ST09 ST10 ST12 ST13 ST15 ST16 ST17 ST19 ST37	ST06 ST07 ST10 ST13 ST15
28321	8/6/2017 03:55	6231.16	5306.35	8	37.218676	-76.811356	2	6.1					ST25 ST30 ST31 ST34	ST25 ST30 ST31 ST34
ST33	8/6/2017 03:55	6406.83	5355.87	8	37.219121	-76.809376	2	7.8					ST25 ST30 ST31 ST34	ST25 ST30 ST31 ST34
ST10	8/6/2017 03:56	3713.14	5445.62	5.2	37.21993	-76.839726	9	3.7	1.1				ST06 ST07 ST08 ST09 ST10 ST12 ST13 ST15 ST16 ST17 ST19	ST06 ST07 ST08 ST09 ST15
ST08	8/6/2017 03:57	3271.2	5855.8	3.8	37.223626	-76.844706	9	3.7	0.2				ST03 ST06 ST07 ST08 ST09 ST10 ST11 ST12 ST15 ST16 ST17 ST19 ST23	ST03 ST07 ST10 ST11 ST12
ST32	8/6/2017 03:57	5961.61	6144.41	5.4	37.226227	-76.814392	4	4.9	1.3				ST24 ST26 ST32 ST34 ST35	ST24 ST26 ST34 ST35
ST30	8/6/2017 03:58	5964.28	5290.94	4	37.218537	-76.814363	4	5.6	4.6				ST22 ST25 ST26 ST27 ST30 ST31 ST34 ST35	ST22 ST25 ST26 ST31 ST34
ST22	8/6/2017 03:58	5125.17	5219.83	4	37.217897	-76.823817	9	3.9	1.4				ST01 ST06 ST09 ST10 ST12 ST13 ST15 ST17 ST18 ST19 ST21 ST22 ST23 ST24 ST32 ST36 ST37	ST17 ST18 ST21 ST23 ST37
ST07	8/6/2017 03:59	3263.77	5411.5	5.5	37.219622	-76.844789	10	3.6	2				ST01 ST02 ST03 ST06 ST07 ST08 ST09 ST10 ST12 ST15 ST18 ST19 ST37	ST02 ST06 ST08 ST09 ST10
ST19	8/6/2017 03:59	4612.01	5997.38	3	37.224903	-76.829599	7	4.1	0.3				ST03 ST12 ST16 ST18 ST19 ST23 ST24 ST25 ST26 ST27 ST30 ST34	ST16 ST18 ST23 ST24 ST27
ST14	8/6/2017 03:59	4172.23	5092.38	8	37.216748	-76.834553	14	4.3					ST01 ST07 ST08 ST13 ST15 ST18 ST19 ST24 ST25	ST07 ST08 ST13 ST15 ST18 ST19
ST15	8/6/2017 04:00	4174.96	5495.94	5.2	37.220384	-76.834523	10	3.8	0.6				ST03 ST07 ST08 ST09 ST10 ST13 ST15 ST16 ST18 ST19 ST23 ST26	ST09 ST10 ST16 ST18 ST19
16254	8/6/2017 04:00	4430.45	5503.11	5.8	37.220449	-76.831644	13	3.5	1.8	28.7335			ST06 ST07 ST08 ST09 ST10 ST13 ST15 ST16 ST17 ST18 ST19 ST22 ST23 ST24 ST37	ST15 ST16 ST17 ST18 ST19 ST23
ST03	8/6/2017 04:01	2772.52	5820.4	2.4	37.223306	-76.850325	8	4.5	0.3				ST01 ST03 ST04 ST05 ST06 ST07 ST08 ST09 ST12 ST15 ST19	ST01 ST04 ST06 ST07 ST08
ST06	8/6/2017 04:02	3266.2	4990.79	6.5	37.215831	-76.844761	9	4	1.4				ST01 ST02 ST03 ST05 ST06 ST07 ST08 ST09 ST10 ST12 ST17	ST01 ST02 ST07 ST09 ST10
ST02	8/6/2017 04:02	2833.2	5356.59	5.8	37.219127	-76.84964	9	3.9	0.2				ST01 ST02 ST03 ST06 ST07 ST08 ST10 ST16	ST01 ST03 ST06 ST07 ST08
ST17	8/6/2017 04:02	4613.46	5146.84	4.5	37.217239	-76.829582	7	3.8	4.5				ST03 ST06 ST09 ST10 ST12 ST15 ST16 ST17 ST18 ST19 ST22 ST24 ST26 ST30 ST37	ST15 ST18 ST19 ST22 ST37
ST01	8/6/2017 04:02	2801.91	4944.6	7.3	37.215414	-76.849991	7	4.2	1.5				ST01 ST02 ST04 ST05 ST06 ST07 ST08 ST09 ST10	ST02 ST05 ST06 ST07 ST09
ST35	8/6/2017 04:03	6413.67	6207.04	7.2	37.226791	-76.809298	6	4.3	0.4				ST19 ST24 ST28 ST32 ST34 ST35 ST36	ST24 ST28 ST32 ST34 ST36
ST27	8/6/2017 04:03	5521.12	6100.31	4.2	37.22583	-76.819355	6	4.1	0.9				ST15 ST19 ST22 ST24 ST27 ST28 ST34	ST19 ST22 ST24 ST28 ST34
ST25	8/6/2017 04:03	5511.52	5247.82	4.2	37.218149	-76.819464	6	4.9	4.4				ST09 ST17 ST18 ST22 ST24 ST25 ST30 ST32	ST17 ST18 ST22 ST24 ST30
ST37	8/6/2017 04:03	4617.99	4655.42	2.7	37.212811	-76.829531	5	7.1	8				ST01 ST06 ST09 ST10 ST13 ST17 ST18 ST19 ST22 ST37	ST09 ST13 ST17 ST18 ST22
ST34	8/6/2017 04:04	6411.24	5751.98	6.5	37.222691	-76.809326	5	5.2	0				ST19 ST22 ST24 ST25 ST26 ST27 ST28 ST30 ST31 ST32 ST34 ST35 ST36	ST30 ST31 ST32 ST35 ST36
ST24	8/6/2017 04:04	5068.38	6049.8	3.3	37.225375	-76.824457	9	3.8	1.2				ST09 ST10 ST15 ST17 ST18 ST19 ST22 ST23 ST24 ST25 ST26 ST27 ST28 ST30 ST35 ST36 ST37	ST19 ST23 ST26 ST27 ST28
ST23	8/6/2017 04:04	5068.4	5598.41	4.5	37.221308	-76.824456	10	3.6	3.9				ST10 ST15 ST17 ST18 ST19 ST22 ST23 ST24 ST25 ST26 ST30 ST34	ST18 ST22 ST24 ST25 ST26
ST31	8/6/2017 04:05	5969.89	5688.68	5.3	37.222121	-76.814299	9	3.7	2.8				ST17 ST19 ST22 ST24 ST25 ST26 ST27 ST28 ST30 ST31 ST34 ST35	ST25 ST26 ST27 ST30 ST34
ST09	8/6/2017 04:05	3715.03	5043.42	5.9	37.216306	-76.839704	9	3.7	1.7				ST01 ST03 ST06 ST07 ST08 ST09 ST10 ST11 ST12 ST13 ST15 ST16 ST17 ST18 ST37	ST06 ST07 ST10 ST13 ST15
ST33	8/6/2017 04:05	6407.99	5354.47	8	37.219109	-76.809363	8	7					ST22 ST25 ST26 ST30 ST31 ST34	ST22 ST25 ST26 ST30 ST31 ST34
ST18	8/6/2017 04:05	4612.86	5541.97	5.4	37.220799	-76.829589	10	3.7	1.3				ST09 ST10 ST13 ST15 ST16 ST17 ST18 ST19 ST22 ST24 ST30	ST15 ST16 ST17 ST19 ST22
ST10	8/6/2017 04:06	3713.81	5445.49	5.2	37.219929	-76.839718	10	3.6	0.5				ST01 ST07 ST08 ST09 ST10 ST11 ST15 ST16 ST17 ST18 ST22 ST23	ST07 ST08 ST09 ST11 ST15
ST08	8/6/2017 04:07	3278.22	5846.75	3.8	37.223544	-76.844627	4	15.9	11.3				ST06 ST07 ST08 ST09 ST10 ST15	ST06 ST07 ST09 ST10 ST15
ST30	8/6/2017 04:07	5964.2	5291.03	4	37.218538	-76.814364	4	5.6	4.7				ST17 ST19 ST22 ST25 ST26 ST30 ST31 ST34	ST22 ST25 ST26 ST31 ST34
ST15	8/6/2017 04:08	4175.94	5494.49	5.2	37.220371	-76.834512	10	3.6	2.3				ST03 ST06 ST07 ST08 ST09 ST10 ST15 ST16 ST17 ST18 ST19 ST22 ST23 ST24 ST26	ST09 ST10 ST16 ST17 ST18
ST32	8/6/2017 04:09	5962.74	6142.76	5.4	37.226212	-76.814379	1	8.8	3.3				ST24 ST26 ST32 ST34	ST24 ST26 ST34
ST07	8/6/2017 04:09	3218.28	5309.29	5.5	37.218701	-76.845301	1	35.9	111				ST01 ST05 ST06 ST07	ST01 ST05 ST06
16254	8/6/2017 04:09	4430.45	5504.86	5.8	37.220465	-76.831644	13	3.5	0.1	28.7335			ST03 ST06 ST07 ST08 ST09 ST10 ST12 ST13 ST15 ST16 ST17 ST18 ST19 ST22 ST23 ST24 ST26 ST37	ST15 ST16 ST17 ST18 ST19 ST23
ST22	8/6/2017 04:09	5122.89	5221.82	4	37.217915	-76.823842	9	4	3.4				ST01 ST06 ST09 ST10 ST12 ST13 ST15 ST16 ST17 ST18 ST19 ST21 ST22 ST23 ST24 ST25 ST26 ST30 ST34 ST37	ST17 ST18 ST23 ST25 ST26
ST19	8/6/2017 04:10	4612.33	5996.32	3	37.224893	-76.829595	7	5.2	1.4				ST03 ST06 ST08 ST09 ST10 ST12 ST15 ST18 ST19 ST22 ST23 ST24 ST25 ST26 ST30 ST37	ST15 ST18 ST22 ST23 ST24
ST14	8/6/2017 04:10	4173.7	5095.06	8	37.216772	-76.834537	18	3.5					ST01 ST06 ST07 ST08 ST09 ST10 ST12 ST13 ST15 ST16 ST17 ST18 ST26 ST37	ST09 ST10 ST15 ST17 ST18 ST37
ST03	8/6/2017 04:11	2771.33	5822.9	2.4	37.223328	-76.850339	6	8.4	2.5				ST01 ST02 ST03 ST05 ST06 ST07 ST08 ST10 ST17 ST19	ST01 ST02 ST06 ST07 ST08
ST06	8/6/2017 04:12	3265.81	4992.54	6.5	37.215847	-76.844765	9	4	1.4				ST01 ST02 ST03 ST06 ST07 ST08 ST09 ST10 ST15	ST01 ST02 ST07 ST09 ST10
ST01	8/6/2017 04:12	2804.31	4948.51	7.3	37.215449	-76.849964	3	9.2	4.3				ST01 ST02 ST03 ST06 ST07 ST08 ST09	ST02 ST03 ST06 ST07 ST09
ST35	8/6/2017 04:13	6414.93	6206.92	7.2	37.22679	-76.809283	6	4.2	0.9				ST19 ST24 ST27 ST28 ST30 ST32 ST34 ST35 ST36	ST27 ST28 ST32 ST34 ST36
ST17	8/6/2017 04:13	4612.18	5147.9	4.5	37.217249	-76.829596	7	4.2	5.7				ST12 ST13 ST16 ST17 ST18 ST19 ST22 ST23 ST24 ST37	ST18 ST19 ST22 ST23 ST37
ST23	8/6/2017 04:13	5068.38	5598.38	4.5	37.221308	-76.824457	10	3.6	3.9				ST10 ST12 ST15 ST17 ST18 ST19 ST22 ST23 ST24 ST25 ST26 ST30 ST34	ST18 ST22 ST24 ST25 ST26
ST37	8/6/2017 04:14	4620.14	4651.71	2.7	37.212778	-76.829507	5	4.8	3.7				ST06 ST08 ST09 ST13 ST15 ST17 ST18 ST21 ST22 ST25 ST37	ST13 ST17 ST18 ST21 ST22
ST24	8/6/2017 04:14	5068.2	6049.94	3.3	37.225377	-76.824459	9	3.8	1				ST10 ST12 ST15 ST17 ST18 ST19 ST21 ST22 ST23 ST24 ST25 ST26 ST27 ST28 ST30 ST32 ST34 ST36	ST19 ST23 ST26 ST27 ST28
ST34	8/6/2017 04:15	6410.51	5752.1	6.5	37.222692	-76.809334	5	5.2	0.8				ST15 ST17 ST19 ST22 ST24 ST25 ST26 ST30 ST31 ST32 ST34 ST35 ST36	ST30 ST31 ST32 ST35 ST36
ST33	8/6/2017 04:15	6409.24	5356.35	8	37.219126	-76.809349	2	7.8					ST30 ST31 ST34 ST35	ST30 ST31 ST34 ST35
ST18	8/6/2017 04:15	4612.16	5540.88	5.4	37.220789	-76.829597	6	4	2.5				ST09 ST10 ST12 ST15 ST16 ST17 ST18 ST19 ST37	ST15 ST16 ST17 ST19 ST37
ST09	8/6/2017 04:16	3715.82	5042.12	5.9	37.216295	-76.839695	9	3.7	1.5				ST01 ST03 ST06 ST07 ST08 ST09 ST10 ST12 ST13 ST15 ST16 ST17 ST18 ST19	ST06 ST07 ST10 ST13 ST15
ST08	8/6/2017 04:16	3270.48	5856.05	3.8	37.223628	-76.844715	7	3.8	1				ST03 ST06 ST07 ST08 ST09 ST10 ST12 ST15 ST16 ST17 ST19	ST03 ST06 ST07 ST10 ST12
ST10	8/6/2017 04:17	3714.69	5445.6	5.2	37.21993	-76.839709	10	3.6	0.5				ST01 ST07 ST09 ST10 ST11 ST13 ST15 ST16 ST22	ST07 ST09 ST11 ST15 ST16
ST15	8/6/2017 04:17	4176.03	5495.01	5.2	37.220376	-76.834511	7	3.8	2				ST06 ST08 ST09 ST10 ST15 ST16 ST18 ST23	ST09 ST10 ST16 ST18 ST23
ST30	8/6/2017 04:17	5961.22	5294.24	4	37.218567	-76.814397	3	11.7	9				ST22 ST25 ST30 ST31 ST34 ST35	ST22 ST25 ST31 ST34 ST35
16254	8/6/2017 04:18	4431.31	5502	5.8	37.220439	-76.831634	13	4.2	3	28.7335			ST06 ST16 ST23 ST24 ST25 ST26 ST37	ST16 ST23 ST24 ST25 ST26 ST37
ST07	8/6/2017 04:18	3262.97	5411.62	5.5	37.219623	-76.844798	10	3.6	1.3				ST01 ST02 ST03 ST05 ST06 ST07 ST08 ST09 ST10 ST12 ST15 ST17	ST02 ST06 ST08 ST09 ST10
ST32	8/6/2017 04:19	5961.63	6143.18	5.4	37.226216	-76.814391	9	4.5	2.4				ST24 ST25 ST26 ST32 ST34 ST35	ST24 ST25 ST26 ST34 ST35
ST22	8/6/2017 04:19	5124.07	5220.34	4	37.217901	-76.823829	10	3.7	1.6				ST06 ST07 ST09 ST10 ST12 ST13 ST17 ST18 ST19 ST21 ST22 ST23 ST24 ST25 ST27 ST30 ST31 ST32 ST34 ST35 ST37	ST17 ST18 ST21 ST23 ST25
ST19	8/6/2017 04:20	4610.75	5998.08	3	37.224909	-76.829613	6	5.2	1.2				ST06 ST07 ST08 ST09 ST10 ST12 ST15 ST17 ST18 ST19 ST22 ST23 ST24 ST25 ST30 ST37	ST15 ST17 ST18 ST23 ST24
ST14	8/6/2017 04:20	4173.74	5095.45	8	37.216776	-76.834536	18	3.5					ST01 ST03 ST06 ST07 ST08 ST09 ST10 ST11 ST12 ST13 ST15 ST16 ST17 ST18 ST19 ST22 ST25 ST37	ST09 ST10 ST15 ST17 ST18 ST37
ST35	8/6/2017 04:21	6413.34	6206.95	7.2	37.22679	-76.809301	7	4.3	0.7				ST24 ST26 ST28 ST32 ST34 ST35 ST36	ST26 ST28 ST32 ST34 ST36
ST01	8/6/2017 04:22	2799.5	4945	7.3	37.215418	-76.850019	7	4.1	3.9				ST01 ST02 ST03 ST04 ST05 ST06 ST07 ST08 ST09 ST10	ST02 ST03 ST05 ST06 ST07
ST27	8/6/2017 04:23	5516.99	6102.22	4.2	37.225847	-76.819402	2	10.2	4.2				ST19 ST23 ST24 ST26 ST27	ST19 ST23 ST24 ST26
ST23	8/6/2017 04:23	5067.32	5599.72	4.5	37.22132	-76.824469	9	3.8	2.2				ST15 ST19 ST22 ST23 ST25 ST26 ST30 ST31 ST34	ST15 ST19 ST22 ST25 ST26
ST17	8/6/2017 04:23	4612.73	5148.04	4.5	37.21725	-76.82959	8	3.8	5.1				ST01 ST07 ST08 ST09 ST10 ST12 ST13 ST16 ST17 ST18 ST22 ST24 ST26 ST30 ST37	ST09 ST16 ST18 ST22 ST37
ST37	8/6/2017 04:24	4621.04	4659.93	2.7	37.212852	-76.829496	2	22.9	11.8				ST06 ST13 ST17 ST22 ST25 ST26 ST37	ST13 ST17 ST25 ST26
ST02	8/6/2017 04:24	2832.28	5354.31	5.8	37.219106	-76.84965	2	4.5	2.6				ST02 ST03 ST05 ST07 ST10	ST03 ST05 ST07 ST10
ST24	8/6/2017 04:24	5068.18	6049.92	3.3	37.225376	-76.824459	9	3.8	1				ST09 ST10 ST15 ST17 ST19 ST22 ST23 ST24 ST25 ST26 ST27 ST28 ST32 ST35 ST37	ST19 ST23 ST26 ST27 ST28
ST31	8/6/2017 04:24	5970.13	5689.87	5.3	37.222132	-76.814296	10	3.6	1.9				ST19 ST22 ST24 ST25 ST26 ST27 ST30 ST31 ST32 ST34	ST26 ST27 ST30 ST32 ST34
ST25	8/6/2017 04:25	5512.27	5247.43	4.2	37.218145	-76.819455	5	5.2	4.2				ST17 ST18 ST19 ST22 ST24 ST25 ST26 ST31 ST37	ST17 ST22 ST24 ST26 ST31
ST18	8/6/2017 04:25	4613.01	5542.88	5.4	37.220808	-76.829587	10	3.6	1.1				ST06 ST07 ST09 ST10 ST12 ST15 ST16 ST17 ST18 ST22 ST24 ST26 ST37	ST15 ST16 ST17 ST22 ST24
ST33	8/6/2017 04:25	6410.76	5353.61	8	37.219101	-76.809332	9	6.3					ST22 ST25 ST26 ST30 ST31 ST34 ST35	ST25 ST26 ST30 ST31 ST34 ST35
ST34	8/6/2017 04:26	6410.99	5751.99	6.5	37.222691	-76.809329	5	5.2	0.3				ST12 ST15 ST19 ST22 ST24 ST25 ST26 ST27 ST28 ST30 ST31 ST32 ST34 ST35 ST36	ST30 ST31 ST32 ST35 ST36
ST08	8/6/2017 04:26	3276.22	5853.58	3.8	37.223606	-76.84465	8	5.3	5.3				ST07 ST08 ST09 ST10 ST12 ST16 ST17	ST07 ST09 ST10 ST12 ST16
ST15	8/6/2017 04:26	4175.16	5495.95	5.2	37.220384	-76.834521	10	3.8	0.8				ST03 ST06 ST07 ST08 ST09 ST10 ST13 ST15 ST16 ST18 ST19 ST23 ST24 ST26	ST09 ST10 ST16 ST18 ST19
ST30	8/6/2017 04:26	5956.08	5301.76	4	37.218634	-76.814455	3	11.5	18.1				ST22 ST24 ST25 ST30 ST31 ST34 ST35	ST22 ST25 ST31 ST34 ST35
ST09	8/6/2017 04:26	3715.41	5042.28	5.9	37.216296	-76.8397	9	3.7	1.1				ST01 ST03 ST06 ST07 ST09 ST10 ST12 ST13 ST15 ST16	ST06 ST07 ST10 ST13 ST15
28321	8/6/2017 04:27	6389.21	5649.42	8	37.221767	-76.809574	7	5.4					ST25 ST26 ST30 ST31 ST34	ST25 ST26 ST30 ST31 ST34
ST10	8/6/2017 04:27	3713.2	5445	5.2	37.219925	-76.839725	9	3.7	1.3				ST01 ST06 ST07 ST08 ST09 ST10 ST13 ST15 ST16 ST17	ST06 ST07 ST08 ST09 ST15
16254	8/6/2017 04:27	4429.74	5503.97	5.8	37.220457	-76.831652	12	3.4	1.2	28.7335			ST03 ST06 ST07 ST08 ST09 ST10 ST13 ST15 ST16 ST17 ST18 ST19 ST22 ST24 ST25 ST37	ST10 ST15 ST16 ST17 ST18 ST19
ST07	8/6/2017 04:29	3261.59	5411.4	5.5	37.219621	-76.844814	10	3.7	0.1				ST01 ST03 ST04 ST06 ST07 ST08 ST09 ST10 ST12 ST15 ST17 ST18	ST03 ST06 ST08 ST09 ST10
ST19	8/6/2017 04:29	4610.89	5997.78	3	37.224906	-76.829611	6	5.2	1				ST03 ST06 ST07 ST08 ST09 ST10 ST12 ST15 ST17 ST18 ST19 ST22 ST23 ST24 ST25 ST26 ST27	ST15 ST17 ST18 ST23 ST24
ST22	8/6/2017 04:30	5122.89	5221.78	4	37.217914	-76.823842	9	4	3.4				ST01 ST06 ST07 ST09 ST12 ST13 ST16 ST17 ST18 ST19 ST21 ST22 ST23 ST24 ST25 ST26 ST27 ST30 ST31 ST32 ST34 ST35 ST37	ST17 ST18 ST23 ST25 ST26
ST35	8/6/2017 04:30	6412.66	6207.46	7.2	37.226795	-76.809309	6	4.2	1.5				ST27 ST28 ST30 ST32 ST34 ST35 ST36	ST27 ST28 ST32 ST34 ST36
ST14	8/6/2017 04:30	4173.6	5095.18	8	37.216773	-76.834538	18	3.5					ST01 ST03 ST06 ST07 ST08 ST09 ST10 ST12 ST15 ST16 ST17 ST18 ST37	ST09 ST10 ST15 ST17 ST18 ST37
ST03	8/6/2017 04:31	2771.61	5820.23	2.4	37.223304	-76.850335	8	4.5	0.8				ST01 ST03 ST04 ST05 ST06 ST07 ST08 ST09 ST10 ST12	ST01 ST04 ST06 ST07 ST08
ST01	8/6/2017 04:32	2799.53	4944.97	7.3	37.215418	-76.850018	7	4.1	3.9				ST01 ST02 ST03 ST05 ST06 ST07 ST08 ST09 ST10	ST02 ST03 ST05 ST06 ST07
ST06	8/6/2017 04:32	3265.52	4993.45	6.5	37.215855	-76.844768	7	4.2	2.1				ST01 ST03 ST06 ST07 ST08 ST09 ST10 ST12 ST15 ST16 ST17	ST01 ST07 ST08 ST09 ST10
ST17	8/6/2017 04:32	4614.32	5147.15	4.5	37.217242	-76.829572	9	3.7	3.6				ST03 ST09 ST12 ST13 ST15 ST16 ST17 ST18 ST22 ST23 ST24 ST25 ST26 ST30 ST37	ST15 ST18 ST22 ST23 ST37
ST27	8/6/2017 04:33	5524.81	6102.48	4.2	37.22585	-76.819313	1	7.2	5.1				ST15 ST24 ST26 ST27 ST31	ST24 ST26 ST31
ST31	8/6/2017 04:33	5968.7	5689.09	5.3	37.222125	-76.814312	9	3.7	2.1				ST12 ST15 ST19 ST22 ST24 ST25 ST26 ST27 ST28 ST30 ST31 ST34 ST35	ST25 ST26 ST27 ST30 ST34
ST02	8/6/2017 04:33	2836.1	5357.16	5.8	37.219132	-76.849607	6	5.7	2.7				ST02 ST03 ST06 ST07 ST09 ST10	ST03 ST06 ST07 ST09 ST10
ST24	8/6/2017 04:34	5067.56	6050.98	3.3	37.225386	-76.824466	9	4.1	0.4				ST07 ST09 ST10 ST12 ST15 ST17 ST18 ST19 ST21 ST22 ST23 ST24 ST25 ST26 ST27 ST32 ST34 ST37	ST18 ST19 ST23 ST26 ST27
ST23	8/6/2017 04:34	5066.11	5600.36	4.5	37.221326	-76.824482	10	3.6	0.9				ST17 ST18 ST19 ST22 ST23 ST24 ST26 ST30 ST34	ST18 ST19 ST22 ST24 ST26
ST37	8/6/2017 04:34	4620.97	4647.84	2.7	37.212743	-76.829497	2	16.7	0.4				ST06 ST15 ST17 ST18 ST22 ST25 ST26 ST37	ST15 ST18 ST22 ST25
28321	8/6/2017 04:35	6477.39	5641.87	8	37.221698	-76.808581	4	6.5					ST26 ST30 ST31 ST34 ST35	ST26 ST30 ST31 ST34 ST35
ST25	8/6/2017 04:35	5512.68	5245.41	4.2	37.218127	-76.819451	6	4.1	2.6				ST15 ST17 ST18 ST22 ST24 ST25 ST26 ST30 ST31 ST37	ST17 ST22 ST26 ST30 ST31
ST30	8/6/2017 04:36	5964.51	5293.48	4	37.21856	-76.81436	6	11.5	6.9				ST26 ST27 ST30 ST31 ST34 ST35	ST26 ST27 ST31 ST34 ST35
ST18	8/6/2017 04:36	4614.49	5539.99	5.4	37.220782	-76.829571	6	4.1	2.6				ST06 ST09 ST10 ST13 ST15 ST16 ST18 ST24 ST25 ST37	ST10 ST15 ST16 ST24 ST37
ST33	8/6/2017 04:36	6403.76	5355.44	8	37.219118	-76.809411	6	7.1					ST25 ST26 ST30 ST31 ST34	ST25 ST26 ST30 ST31 ST34
ST10	8/6/2017 04:36	3713.69	5443.88	5.2	37.219915	-76.83972	10	3.6	2				ST06 ST07 ST09 ST10 ST11 ST12 ST15 ST16 ST19	ST06 ST07 ST09 ST11 ST15
ST15	8/6/2017 04:36	4175.28	5496.05	5.2	37.220385	-76.834519	10	3.8	0.8				ST03 ST06 ST08 ST09 ST10 ST15 ST16 ST18 ST19 ST22 ST23 ST24 ST26	ST09 ST10 ST16 ST18 ST19
ST34	8/6/2017 04:36	6409.42	5752.18	6.5	37.222692	-76.809346	5	5.2	1.8				ST19 ST22 ST24 ST25 ST26 ST27 ST28 ST30 ST31 ST32 ST34 ST35 ST36	ST30 ST31 ST32 ST35 ST36
ST09	8/6/2017 04:37	3714.55	5041.69	5.9	37.216291	-76.83971	7	4	0.3				ST01 ST03 ST06 ST07 ST08 ST09 ST10 ST11 ST12 ST13 ST16 ST17 ST19 ST22 ST24	ST06 ST07 ST10 ST11 ST13
ST08	8/6/2017 04:38	3271.43	5855.96	3.8	37.223627	-76.844704	7	3.8	0.1				ST03 ST06 ST07 ST08 ST09 ST10 ST12 ST16 ST17	ST03 ST06 ST07 ST10 ST12
ST19	8/6/2017 04:38	4611.56	5998	3	37.224908	-76.829604	6	5.2	0.4				ST03 ST10 ST12 ST15 ST17 ST18 ST19 ST22 ST23 ST24 ST25 ST26	ST15 ST17 ST18 ST23 ST24
16254	8/6/2017 04:38	4430.72	5504.86	5.8	37.220465	-76.831641	13	3.5	0.1	28.7335			ST03 ST06 ST08 ST09 ST10 ST12 ST13 ST15 ST16 ST17 ST18 ST19 ST22 ST23 ST24 ST25 ST26 ST37	ST15 ST16 ST17 ST18 ST19 ST23
ST35	8/6/2017 04:39	6414.54	6206.3	7.2	37.226784	-76.809288	9	4.5	0.9				ST27 ST28 ST30 ST34 ST35 ST36	ST27 ST28 ST30 ST34 ST36
ST07	8/6/2017 04:39	3262.12	5411.31	5.5	37.21962	-76.844808	10	3.7	0.4				ST01 ST03 ST06 ST07 ST08 ST09 ST10 ST12 ST15 ST16 ST17 ST19	ST03 ST06 ST08 ST09 ST10
ST14	8/6/2017 04:40	4172.74	5096.81	8	37.216788	-76.834547	18	3.5					ST01 ST03 ST06 ST07 ST09 ST10 ST11 ST12 ST13 ST15 ST16 ST17 ST18 ST19 ST26 ST37	ST09 ST10 ST15 ST17 ST18 ST37
ST22	8/6/2017 04:41	5122.81	5222.13	4	37.217917	-76.823843	9	4	3.7				ST01 ST06 ST09 ST13 ST15 ST17 ST18 ST19 ST22 ST23 ST24 ST25 ST26 ST30 ST34 ST36 ST37	ST17 ST18 ST23 ST25 ST26
ST03	8/6/2017 04:41	2773.16	5820.78	2.4	37.223309	-76.850318	8	4.6	0.8				ST01 ST03 ST04 ST05 ST07 ST08 ST10 ST12 ST16 ST17	ST01 ST04 ST07 ST08 ST10
ST06	8/6/2017 04:42	3241.7	4968.12	6.5	37.215627	-76.845037	1	97.8	32.9				ST06 ST12 ST15 ST16 ST18	ST12 ST15 ST16
ST17	8/6/2017 04:42	4615.14	5150.15	4.5	37.217269	-76.829563	9	3.7	3.5				ST03 ST06 ST07 ST09 ST10 ST13 ST15 ST16 ST17 ST18 ST22 ST23 ST24 ST26 ST30 ST37	ST15 ST18 ST22 ST23 ST37
ST31	8/6/2017 04:43	5968.88	5689.72	5.3	37.22213	-76.81431	10	3.6	1.5				ST19 ST22 ST24 ST25 ST26 ST30 ST31 ST32 ST34 ST35	ST25 ST26 ST30 ST32 ST34
ST27	8/6/2017 04:44	5514.87	6091.53	4.2	37.225751	-76.819425	1	20.9	10				ST12 ST15 ST19 ST24 ST27 ST31	ST15 ST19 ST31
ST25	8/6/2017 04:44	5514.07	5243.23	4.2	37.218107	-76.819435	6	5.2	3.1				ST22 ST25 ST30 ST31 ST32 ST34	ST22 ST30 ST31 ST32 ST34
ST24	8/6/2017 04:44	5074.33	6044.06	3.3	37.225324	-76.824389	6	5.1	9.4				ST09 ST12 ST17 ST23 ST24 ST27 ST28 ST30 ST35	ST17 ST23 ST27 ST28 ST30
ST02	8/6/2017 04:45	2836.28	5358.34	5.8	37.219142	-76.849605	6	5.1	3.3				ST02 ST03 ST06 ST07 ST08 ST09 ST10	ST03 ST06 ST07 ST08 ST10
ST37	8/6/2017 04:45	4619.51	4650.94	2.7	37.212771	-76.829514	7	9.2	3.3				ST06 ST09 ST13 ST15 ST17 ST18 ST37	ST09 ST13 ST15 ST17 ST18
ST30	8/6/2017 04:45	5963.26	5283.83	4	37.218473	-76.814374	5	11.9	4.3				ST19 ST27 ST30 ST31 ST34 ST35	ST19 ST27 ST31 ST34 ST35
ST23	8/6/2017 04:45	5068.62	5599.41	4.5	37.221317	-76.824454	10	3.7	3.5				ST15 ST17 ST18 ST19 ST22 ST23 ST24 ST25 ST30	ST18 ST19 ST22 ST24 ST25
ST18	8/6/2017 04:46	4614.09	5539.78	5.4	37.22078	-76.829575	7	4.2	2.7				ST09 ST16 ST18 ST23 ST24 ST25	ST09 ST16 ST23 ST24 ST25
ST33	8/6/2017 04:47	6409.98	5354.28	8	37.219107	-76.809341	3	7.1					ST22 ST25 ST30 ST31 ST34 ST35 ST36	ST25 ST30 ST31 ST34 ST35
ST09	8/6/2017 04:47	3714.49	5041.74	5.9	37.216291	-76.83971	9	3.7	0.2				ST01 ST02 ST03 ST06 ST07 ST09 ST10 ST12 ST13 ST15 ST16 ST17 ST18 ST24 ST37	ST06 ST07 ST10 ST13 ST15
ST34	8/6/2017 04:47	6410.67	5752.04	6.5	37.222691	-76.809332	5	5.2	0.6				ST12 ST17 ST19 ST22 ST24 ST25 ST26 ST28 ST30 ST31 ST32 ST34 ST35 ST36	ST30 ST31 ST32 ST35 ST36
ST15	8/6/2017 04:48	4175.1	5495.13	5.2	37.220377	-76.834521	7	3.9	1.3				ST03 ST07 ST08 ST09 ST10 ST15 ST16 ST18 ST24 ST26	ST07 ST09 ST10 ST16 ST18
ST19	8/6/2017 04:48	4613.6	5997.74	3	37.224906	-76.829581	5	6.4	1.7				ST03 ST08 ST09 ST10 ST12 ST15 ST17 ST18 ST19 ST22 ST27	ST15 ST17 ST18 ST22 ST27
ST35	8/6/2017 04:48	6413.91	6206.89	7.2	37.22679	-76.809295	4	5	0.2				ST24 ST28 ST34 ST35 ST36	ST24 ST28 ST34 ST36
28321	8/6/2017 04:48	6571.92	5976.72	8	37.224715	-76.807515	1	11					ST26 ST34 ST35 ST36	ST26 ST34 ST35
ST32	8/6/2017 04:48	5961.63	6143.33	5.4	37.226217	-76.814391	4	6.1	2.2				ST25 ST26 ST32 ST34 ST35	ST25 ST26 ST34 ST35
16254	8/6/2017 04:49	4430.56	5504.85	5.8	37.220465	-76.831643	12	3.4	0	28.7335			ST01 ST06 ST07 ST08 ST09 ST10 ST12 ST13 ST15 ST16 ST17 ST18 ST19 ST22 ST24 ST26 ST37	ST10 ST15 ST16 ST17 ST18 ST19
ST08	8/6/2017 04:49	3270.62	5856.57	3.8	37.223633	-76.844713	10	3.8	1.1				ST03 ST07 ST08 ST09 ST10 ST12 ST15 ST16 ST19	ST03 ST07 ST10 ST12 ST16
ST07	8/6/2017 04:49	3262.78	5410.91	5.5	37.219617	-76.8448	10	3.7	1.2				ST01 ST03 ST05 ST06 ST07 ST08 ST09 ST10 ST15 ST16 ST19 ST37	ST03 ST06 ST08 ST09 ST10
ST14	8/6/2017 04:50	4172.59	5092.51	8	37.216749	-76.834549	18	3.6					ST01 ST03 ST06 ST07 ST08 ST09 ST10 ST11 ST12 ST13 ST15 ST16 ST17 ST18 ST19 ST24 ST25 ST26	ST09 ST10 ST13 ST15 ST17 ST18
ST22	8/6/2017 04:51	5122.88	5221.9	4	37.217915	-76.823842	9	4	3.5				ST01 ST03 ST06 ST07 ST09 ST15 ST16 ST17 ST18 ST19 ST21 ST22 ST23 ST24 ST25 ST26 ST27 ST30 ST34 ST35 ST37	ST17 ST18 ST23 ST25 ST26
ST06	8/6/2017 04:52	3264.58	4991.78	6.5	37.21584	-76.844779	10	3.8	0.5				ST01 ST03 ST05 ST06 ST07 ST08 ST09 ST10 ST12	ST01 ST05 ST07 ST09 ST10
ST17	8/6/2017 04:52	4614.65	5149.85	4.5	37.217266	-76.829569	9	3.7	3.8				ST01 ST06 ST07 ST08 ST09 ST10 ST12 ST13 ST15 ST16 ST17 ST18 ST22 ST23 ST24 ST26 ST30 ST37	ST15 ST18 ST22 ST23 ST37
ST25	8/6/2017 04:53	5512.51	5245.37	4.2	37.218127	-76.819453	6	4.1	2.4				ST09 ST15 ST17 ST18 ST19 ST22 ST24 ST25 ST26 ST30 ST31 ST34 ST35	ST17 ST22 ST26 ST30 ST31
ST31	8/6/2017 04:54	5969.29	5689.51	5.3	37.222128	-76.814306	9	3.8	1.8				ST15 ST17 ST19 ST22 ST24 ST25 ST26 ST27 ST31 ST32 ST34	ST25 ST26 ST27 ST32 ST34
ST27	8/6/2017 04:54	5523.41	6100.85	4.2	37.225835	-76.819329	2	5.6	3.2				ST12 ST19 ST22 ST24 ST26 ST27 ST31 ST34	ST24 ST26 ST31 ST34
ST24	8/6/2017 04:54	5067.92	6050.07	3.3	37.225378	-76.824462	8	4.3	0.9				ST18 ST23 ST24 ST25 ST26 ST27 ST28 ST30 ST34 ST35	ST18 ST23 ST26 ST27 ST28
ST30	8/6/2017 04:55	5965.5	5292.95	4	37.218555	-76.814349	5	8.5	6.2				ST17 ST19 ST22 ST24 ST30 ST31 ST35 ST36	ST22 ST24 ST31 ST35 ST36
ST37	8/6/2017 04:55	4619.33	4650.97	2.7	37.212771	-76.829516	5	6.7	3.4				ST13 ST15 ST17 ST18 ST19 ST22 ST26 ST37	ST13 ST15 ST17 ST18 ST22
ST23	8/6/2017 04:55	5067.56	5600.01	4.5	37.221322	-76.824466	9	3.8	2.3				ST15 ST19 ST22 ST23 ST25 ST26 ST30 ST34	ST15 ST19 ST22 ST25 ST26
ST02	8/6/2017 04:55	2832.26	5356.43	5.8	37.219125	-76.849651	9	3.9	1.2				ST01 ST02 ST03 ST06 ST07 ST08	ST01 ST03 ST06 ST07 ST08
ST10	8/6/2017 04:56	3714.81	5445.15	5.2	37.219926	-76.839707	15	3.7	0.9				ST01 ST07 ST12 ST13 ST15 ST16 ST17 ST37	ST07 ST12 ST13 ST15 ST16 ST17
ST18	8/6/2017 04:57	4612.21	5543.47	5.4	37.220813	-76.829596	8	5	2.1				ST06 ST09 ST13 ST15 ST18 ST23 ST37	ST09 ST13 ST15 ST23 ST37
ST33	8/6/2017 04:57	6411.92	5352.32	8	37.219089	-76.809319	9	6.2					ST25 ST30 ST31 ST32 ST34 ST35	ST25 ST30 ST31 ST32 ST34 ST35
ST34	8/6/2017 04:57	6410.79	5752.04	6.5	37.222691	-76.809331	5	5.2	0.5				ST19 ST22 ST24 ST25 ST26 ST27 ST28 ST30 ST31 ST32 ST34 ST35 ST36	ST30 ST31 ST32 ST35 ST36
ST35	8/6/2017 04:58	6414.64	6206.17	7.2	37.226783	-76.809287	9	4.5	1				ST27 ST28 ST30 ST34 ST35 ST36	ST27 ST28 ST30 ST34 ST36
ST09	8/6/2017 04:58	3714.43	5042.33	5.9	37.216297	-76.839711	9	3.7	0.4				ST01 ST02 ST03 ST06 ST07 ST08 ST09 ST10 ST12 ST13 ST15 ST16 ST17 ST18	ST06 ST07 ST10 ST13 ST15
ST32	8/6/2017 04:58	5961.68	6142.08	5.4	37.226206	-76.814391	9	4.3	3.5				ST25 ST26 ST27 ST32 ST34 ST35	ST25 ST26 ST27 ST34 ST35
ST15	8/6/2017 04:59	4174.96	5495.42	5.2	37.22038	-76.834523	10	3.8	1				ST03 ST07 ST08 ST09 ST10 ST15 ST16 ST18 ST19 ST22 ST24 ST26	ST09 ST10 ST16 ST18 ST19
ST07	8/6/2017 04:59	3262.4	5411.8	5.5	37.219625	-76.844804	10	3.7	0.8				ST01 ST03 ST06 ST07 ST08 ST09 ST10 ST16 ST17	ST03 ST06 ST08 ST09 ST10
ST08	8/6/2017 04:59	3270.88	5855.91	3.8	37.223627	-76.84471	7	3.8	0.6				ST03 ST06 ST07 ST08 ST09 ST10 ST12 ST15	ST03 ST06 ST07 ST10 ST12
ST14	8/6/2017 05:00	4172.6	5095.99	8	37.216781	-76.834549	18	3.5					ST01 ST03 ST06 ST07 ST08 ST09 ST10 ST11 ST12 ST13 ST15 ST16 ST17 ST18 ST19 ST25 ST26 ST37	ST09 ST10 ST15 ST17 ST18 ST37
ST06	8/6/2017 05:01	3265.23	4992.25	6.5	37.215845	-76.844772	10	3.8	0.9				ST01 ST03 ST05 ST06 ST07 ST08 ST09 ST10 ST16 ST17 ST18	ST01 ST05 ST07 ST09 ST10
ST17	8/6/2017 05:02	4615.4	5149.67	4.5	37.217265	-76.82956	9	3.7	3				ST03 ST06 ST07 ST08 ST09 ST10 ST12 ST13 ST15 ST16 ST17 ST18 ST19 ST22 ST23 ST24 ST26 ST37	ST15 ST18 ST22 ST23 ST37
ST01	8/6/2017 05:02	2800.05	4945.67	7.3	37.215424	-76.850012	7	4.1	3.6				ST01 ST02 ST03 ST05 ST06 ST07 ST09 ST10	ST02 ST03 ST05 ST06 ST07
ST22	8/6/2017 05:02	5122.99	5221.59	4	37.217913	-76.823841	9	4	3.2				ST03 ST09 ST12 ST15 ST16 ST17 ST18 ST19 ST21 ST22 ST23 ST24 ST25 ST26 ST30 ST32 ST35 ST36	ST17 ST18 ST23 ST25 ST26
ST03	8/6/2017 05:03	2771.89	5820.85	2.4	37.22331	-76.850332	7	4.2	0.5				ST01 ST02 ST03 ST04 ST06 ST07 ST08 ST10 ST12	ST01 ST02 ST04 ST07 ST08
ST25	8/6/2017 05:03	5512.57	5245.18	4.2	37.218125	-76.819452	6	4.1	2.3				ST15 ST17 ST18 ST22 ST25 ST26 ST30 ST31 ST35 ST36 ST37	ST17 ST22 ST26 ST30 ST31
28321	8/6/2017 05:03	6688.46	6199.89	8	37.226726	-76.806201	2	8.1					ST24 ST32 ST34 ST35 ST36	ST24 ST32 ST34 ST36
ST24	8/6/2017 05:04	5067.63	6051.62	3.3	37.225392	-76.824465	9	3.8	0.8				ST10 ST15 ST17 ST18 ST19 ST22 ST23 ST24 ST25 ST26 ST27 ST28 ST30 ST32 ST35 ST36	ST19 ST23 ST26 ST27 ST28
ST31	8/6/2017 05:04	5970.83	5690.35	5.3	37.222136	-76.814288	10	3.8	2.2				ST12 ST15 ST19 ST22 ST24 ST25 ST26 ST30 ST31 ST32 ST35	ST25 ST26 ST30 ST32 ST35
ST23	8/6/2017 05:04	5067.86	5598.82	4.5	37.221312	-76.824462	10	3.7	3.3				ST10 ST15 ST17 ST19 ST22 ST23 ST24 ST25 ST26 ST30 ST34	ST19 ST22 ST24 ST25 ST26
ST37	8/6/2017 05:04	4618.61	4652.19	2.7	37.212782	-76.829524	5	6.7	4.8				ST09 ST13 ST15 ST17 ST18 ST22 ST26 ST37	ST13 ST15 ST17 ST18 ST22
ST02	8/6/2017 05:05	2847.48	5358.23	5.8	37.219141	-76.849479	2	17.4	14.1				ST02 ST06 ST07 ST08 ST09	ST06 ST07 ST08 ST09
ST30	8/6/2017 05:05	5964.34	5289.81	4	37.218527	-76.814362	4	5.6	3.6				ST09 ST15 ST17 ST19 ST22 ST24 ST25 ST26 ST27 ST30 ST31 ST34 ST35	ST22 ST25 ST26 ST31 ST34
16254	8/6/2017 05:06	4430.89	5503.98	5.8	37.220457	-76.831639	12	3.4	0.9	28.7335			ST03 ST06 ST07 ST09 ST10 ST15 ST16 ST17 ST18 ST19 ST24 ST25 ST37	ST10 ST15 ST16 ST17 ST18 ST19
ST10	8/6/2017 05:06	3714.28	5445.31	5.2	37.219928	-76.839713	10	3.6	0.5				ST07 ST09 ST10 ST11 ST12 ST13 ST15 ST16 ST18	ST07 ST09 ST11 ST15 ST16
ST35	8/6/2017 05:06	6414.64	6206.89	7.2	37.22679	-76.809287	7	4.5	0.6				ST19 ST24 ST27 ST28 ST34 ST35 ST36	ST24 ST27 ST28 ST34 ST36
ST34	8/6/2017 05:07	6410.77	5752.08	6.5	37.222692	-76.809331	5	5.2	0.5				ST19 ST22 ST24 ST25 ST26 ST27 ST28 ST30 ST31 ST32 ST34 ST35 ST36	ST30 ST31 ST32 ST35 ST36
ST19	8/6/2017 05:07	4612.98	5995.67	3	37.224887	-76.829588	6	5.2	2.3				ST01 ST07 ST09 ST10 ST12 ST15 ST17 ST19 ST23 ST24 ST27 ST37	ST15 ST17 ST23 ST24 ST27
ST18	8/6/2017 05:07	4614.63	5542.36	5.4	37.220803	-76.829569	7	3.8	0.6				ST03 ST06 ST09 ST13 ST15 ST17 ST18 ST19 ST22 ST26 ST37	ST15 ST17 ST19 ST22 ST37
ST33	8/6/2017 05:08	6409.76	5354.29	8	37.219107	-76.809343	5	8.8					ST22 ST25 ST26 ST30 ST34 ST35	ST22 ST25 ST26 ST30 ST34 ST35
ST07	8/6/2017 05:08	3261.72	5411.02	5.5	37.219618	-76.844812	10	3.7	0.4				ST01 ST03 ST06 ST07 ST08 ST09 ST10 ST12 ST15 ST16 ST18	ST03 ST06 ST08 ST09 ST10
ST15	8/6/2017 05:09	4175.22	5495.36	5.2	37.220379	-76.83452	10	3.6	1.2				ST03 ST07 ST08 ST09 ST10 ST15 ST16 ST17 ST18 ST19 ST22 ST23 ST26 ST37	ST09 ST10 ST16 ST17 ST18
ST09	8/6/2017 05:09	3714.72	5041.77	5.9	37.216291	-76.839708	7	4	0.4				ST01 ST03 ST06 ST07 ST08 ST09 ST10 ST11 ST12 ST13 ST16 ST18 ST19	ST06 ST07 ST10 ST11 ST13
ST08	8/6/2017 05:09	3270.85	5855.6	3.8	37.223624	-76.84471	7	3.8	0.6				ST03 ST06 ST07 ST08 ST09 ST10 ST12 ST16 ST17 ST19	ST03 ST06 ST07 ST10 ST12
ST14	8/6/2017 05:09	4172.52	5096.22	8	37.216783	-76.83455	18	3.5					ST01 ST03 ST06 ST07 ST09 ST10 ST11 ST12 ST13 ST15 ST16 ST17 ST18 ST19 ST22 ST24 ST25 ST26 ST30 ST37	ST09 ST10 ST15 ST17 ST18 ST37
ST32	8/6/2017 05:10	5960.79	6143.37	5.4	37.226218	-76.814401	9	4.5	2.1				ST22 ST24 ST25 ST26 ST32 ST34 ST35	ST24 ST25 ST26 ST34 ST35
ST06	8/6/2017 05:10	3265.36	4993.56	6.5	37.215856	-76.84477	7	4.2	2.2				ST01 ST03 ST06 ST07 ST08 ST09 ST10 ST12 ST15 ST16 ST17 ST18	ST01 ST07 ST08 ST09 ST10
28321	8/6/2017 05:11	6526.61	5900	8	37.224024	-76.808026	1	2886.3					ST22 ST25 ST34	ST22 ST25 ST34
ST17	8/6/2017 05:12	4613.89	5149.87	4.5	37.217266	-76.829577	9	3.7	4.4				ST03 ST06 ST08 ST09 ST10 ST12 ST13 ST15 ST16 ST17 ST18 ST22 ST23 ST24 ST25 ST26 ST30 ST37	ST15 ST18 ST22 ST23 ST37
ST27	8/6/2017 05:12	5519.7	6101.69	4.2	37.225843	-76.819371	5	5.2	2				ST19 ST23 ST24 ST26 ST27 ST34	ST19 ST23 ST24 ST26 ST34
ST23	8/6/2017 05:13	5065.85	5598.18	4.5	37.221306	-76.824485	10	3.6	3				ST15 ST17 ST19 ST23 ST24 ST25 ST26 ST30 ST34	ST17 ST19 ST24 ST25 ST26
ST01	8/6/2017 05:13	2800.93	4945.87	7.3	37.215426	-76.850002	4	4.7	2.9				ST01 ST03 ST05 ST06 ST07	ST03 ST05 ST06 ST07
ST22	8/6/2017 05:13	5122.63	5221.79	4	37.217914	-76.823845	9	4	3.5				ST03 ST06 ST09 ST13 ST15 ST16 ST17 ST18 ST19 ST22 ST23 ST25 ST26 ST27 ST30 ST32 ST34 ST35 ST37	ST17 ST18 ST23 ST25 ST26
ST25	8/6/2017 05:13	5512.58	5242.83	4.2	37.218104	-76.819452	6	4.1	1.7				ST09 ST17 ST18 ST22 ST25 ST26 ST30 ST31 ST32 ST34 ST35 ST37	ST17 ST22 ST26 ST30 ST31
ST24	8/6/2017 05:13	5067.42	6051.65	3.3	37.225392	-76.824467	9	4.1	0.9				ST15 ST17 ST18 ST19 ST22 ST23 ST24 ST26 ST27 ST30 ST34 ST35 ST36 ST37	ST18 ST19 ST23 ST26 ST27
ST37	8/6/2017 05:14	4620.5	4651.35	2.7	37.212774	-76.829502	7	5.6	3.3				ST13 ST15 ST18 ST22 ST25 ST26 ST37	ST13 ST15 ST18 ST22 ST25
ST03	8/6/2017 05:14	2770.79	5820.73	2.4	37.223308	-76.850345	3	4.9	1.6				ST02 ST03 ST04 ST08 ST12	ST02 ST04 ST08 ST12
28321	8/6/2017 05:14	6830.44	6040.13	8	37.225286	-76.804602	2	17.6					ST26 ST30 ST31 ST34 ST36	ST26 ST30 ST31 ST36
16254	8/6/2017 05:15	4431.16	5504.37	5.8	37.22046	-76.831636	13	3.5	0.8	28.7335			ST03 ST12 ST13 ST15 ST16 ST17 ST18 ST19 ST22 ST23 ST37	ST15 ST16 ST17 ST18 ST19 ST23
ST31	8/6/2017 05:15	5938.58	5699.44	5.3	37.222218	-76.814652	6	16.2	31.3				ST17 ST19 ST22 ST24 ST26 ST27 ST31	ST19 ST22 ST24 ST26 ST27
ST35	8/6/2017 05:15	6404.28	6197.51	7.2	37.226705	-76.809403	2	11.9	13.6				ST28 ST30 ST32 ST34 ST35	ST28 ST30 ST32 ST34
ST30	8/6/2017 05:15	5964.36	5289.91	4	37.218528	-76.814362	4	5.6	3.6				ST15 ST17 ST22 ST24 ST25 ST26 ST27 ST30 ST31 ST34 ST35 ST36	ST22 ST25 ST26 ST31 ST34
ST02	8/6/2017 05:16	2833.77	5355.77	5.8	37.219119	-76.849634	6	5.7	1				ST02 ST03 ST06 ST07 ST09 ST10 ST17	ST03 ST06 ST07 ST09 ST10
ST34	8/6/2017 05:17	6412.18	5751.59	6.5	37.222687	-76.809315	3	6.1	1				ST12 ST17 ST19 ST22 ST24 ST26 ST30 ST31 ST34 ST35 ST36	ST26 ST30 ST31 ST35 ST36
28321	8/6/2017 05:17	6856.1	5986.66	8	37.224804	-76.804313	1	24.7					ST26 ST30 ST34 ST36	ST26 ST30 ST36
ST07	8/6/2017 05:17	3260.24	5410.04	5.5	37.219609	-76.844829	10	3.7	2				ST01 ST03 ST05 ST06 ST07 ST08 ST09 ST10 ST12 ST13 ST15 ST16 ST17	ST03 ST06 ST08 ST09 ST10
ST10	8/6/2017 05:18	3717.39	5445.61	5.2	37.21993	-76.839678	1	5.8	3.1				ST09 ST11 ST17	ST09 ST11 ST17
ST15	8/6/2017 05:18	4175.15	5499.74	5.2	37.220419	-76.834521	6	7.3	3.5				ST03 ST07 ST08 ST22 ST23 ST25	ST03 ST07 ST08 ST22 ST23 ST25
ST14	8/6/2017 05:18	4171.69	5093.63	8	37.216759	-76.834559	19	3.4					ST01 ST03 ST06 ST07 ST09 ST10 ST13 ST15 ST16 ST17 ST19 ST24 ST25 ST37	ST09 ST10 ST13 ST15 ST17 ST37
ST33	8/6/2017 05:19	6414.01	5349.94	8	37.219068	-76.809296	13	4					ST22 ST24 ST26 ST29 ST30 ST31 ST34	ST22 ST26 ST29 ST30 ST31 ST34
ST06	8/6/2017 05:20	3264.9	4993.21	6.5	37.215853	-76.844775	10	3.7	1.8				ST01 ST02 ST03 ST04 ST05 ST06 ST07 ST08 ST09 ST10 ST11 ST12 ST13 ST15 ST16	ST01 ST02 ST07 ST09 ST13
ST09	8/6/2017 05:20	3712.97	5041.72	5.9	37.216291	-76.839727	7	4.1	1.4				ST01 ST03 ST06 ST07 ST08 ST09 ST10 ST12 ST13 ST16 ST19	ST01 ST06 ST07 ST10 ST13
ST08	8/6/2017 05:20	3271.11	5855.85	3.8	37.223626	-76.844707	3	5.9	0.3				ST06 ST07 ST08 ST09 ST11 ST12 ST16 ST17	ST06 ST07 ST11 ST12 ST16
ST32	8/6/2017 05:21	5961.12	6150.22	5.4	37.22628	-76.814397	1	8.8	4.8				ST24 ST26 ST32 ST34	ST24 ST26 ST34
ST23	8/6/2017 05:22	5067.67	5598.69	4.5	37.22131	-76.824465	10	3.7	3.2				ST12 ST15 ST19 ST22 ST23 ST24 ST25 ST26 ST34	ST19 ST22 ST24 ST25 ST26
ST17	8/6/2017 05:22	4614.23	5147.82	4.5	37.217248	-76.829573	6	3.8	3.6				ST03 ST06 ST07 ST09 ST10 ST13 ST15 ST16 ST17 ST18 ST22 ST24 ST25 ST26 ST30 ST37	ST15 ST18 ST22 ST25 ST37
ST27	8/6/2017 05:23	5514.55	6098.19	4.2	37.225811	-76.819429	2	10.1	6.1				ST12 ST19 ST23 ST24 ST26 ST27	ST19 ST23 ST24 ST26
ST25	8/6/2017 05:23	5512.66	5243.1	4.2	37.218106	-76.819451	6	4.1	1.7				ST17 ST18 ST22 ST24 ST25 ST26 ST30 ST31 ST32 ST34 ST35	ST17 ST22 ST26 ST30 ST31
ST37	8/6/2017 05:23	4616.14	4652.62	2.7	37.212786	-76.829552	4	11.1	6.8				ST03 ST09 ST13 ST17 ST18 ST37	ST03 ST09 ST13 ST17 ST18
ST22	8/6/2017 05:24	5122.87	5221.58	4	37.217913	-76.823843	9	4	3.2				ST12 ST13 ST15 ST17 ST18 ST19 ST22 ST23 ST24 ST25 ST26 ST30 ST37	ST17 ST18 ST23 ST25 ST26
ST03	8/6/2017 05:24	2775.42	5819.34	2.4	37.223296	-76.850292	2	7	3.4				ST02 ST03 ST04 ST05 ST17	ST02 ST04 ST05 ST17
16254	8/6/2017 05:24	4435.83	5502.16	5.8	37.220441	-76.831584	2	6.2	5.9	28.7335			ST16 ST18 ST22 ST37	ST16 ST18 ST22 ST37
ST24	8/6/2017 05:24	5067.96	6051.7	3.3	37.225392	-76.824461	9	3.8	0.8				ST09 ST12 ST17 ST18 ST19 ST22 ST23 ST24 ST25 ST26 ST27 ST28 ST30 ST35 ST37	ST19 ST23 ST26 ST27 ST28
ST35	8/6/2017 05:24	6412.02	6206.86	7.2	37.226789	-76.809316	3	4.4	2				ST19 ST24 ST32 ST34 ST35 ST36	ST19 ST24 ST32 ST34 ST36
ST01	8/6/2017 05:24	2800.86	4944.96	7.3	37.215417	-76.850003	7	4.1	2.6				ST01 ST02 ST03 ST05 ST06 ST07 ST08 ST09 ST10	ST02 ST03 ST05 ST06 ST07
ST30	8/6/2017 05:26	5963.88	5289.8	4	37.218527	-76.814367	4	5.6	3.8				ST17 ST22 ST24 ST25 ST26 ST27 ST30 ST31 ST34 ST36	ST22 ST25 ST26 ST31 ST34
ST31	8/6/2017 05:26	5970.32	5690.04	5.3	37.222133	-76.814294	10	3.6	1.9				ST19 ST22 ST24 ST26 ST30 ST31 ST32 ST34 ST35	ST26 ST30 ST32 ST34 ST35
ST07	8/6/2017 05:26	3260.54	5410.27	5.5	37.219611	-76.844825	10	3.7	1.7				ST01 ST03 ST05 ST06 ST07 ST08 ST09 ST10 ST12 ST15 ST16 ST17	ST03 ST06 ST08 ST09 ST10
ST02	8/6/2017 05:27	2834.4	5357.08	5.8	37.219131	-76.849627	6	5.1	1				ST02 ST03 ST06 ST07 ST08 ST10	ST03 ST06 ST07 ST08 ST10
ST15	8/6/2017 05:27	4175.41	5496.07	5.2	37.220385	-76.834518	7	3.9	0.9				ST03 ST07 ST09 ST10 ST15 ST16 ST18 ST22 ST24 ST25	ST07 ST09 ST10 ST16 ST18
ST14	8/6/2017 05:28	4172.4	5093.65	8	37.216759	-76.834551	18	3.5					ST03 ST06 ST07 ST09 ST10 ST12 ST13 ST15 ST16 ST17 ST18 ST24 ST25	ST09 ST10 ST13 ST15 ST17 ST18
ST34	8/6/2017 05:28	6411.12	5751.87	6.5	37.22269	-76.809327	5	5.2	0.1				ST19 ST22 ST24 ST25 ST26 ST28 ST30 ST31 ST32 ST34 ST35 ST36	ST30 ST31 ST32 ST35 ST36
ST18	8/6/2017 05:28	4617.99	5542.5	5.4	37.220804	-76.829531	1	5.8	3.9				ST17 ST18 ST19 ST25	ST17 ST19 ST25
ST10	8/6/2017 05:28	3712.5	5447.37	5.2	37.219946	-76.839733	9	3.9	2.4				ST01 ST06 ST07 ST09 ST10 ST12 ST16	ST06 ST07 ST09 ST12 ST16
ST19	8/6/2017 05:29	4611.1	5997.77	3	37.224906	-76.829609	6	5.2	0.8				ST03 ST07 ST09 ST10 ST12 ST15 ST17 ST18 ST19 ST23 ST24 ST25 ST26	ST15 ST17 ST18 ST23 ST24
ST33	8/6/2017 05:30	6409.14	5354.89	8	37.219113	-76.80935	9	6.3					ST24 ST25 ST26 ST30 ST31 ST34 ST35	ST25 ST26 ST30 ST31 ST34 ST35
ST06	8/6/2017 05:30	3265.91	4991.3	6.5	37.215836	-76.844764	10	3.8	1				ST01 ST03 ST05 ST06 ST07 ST08 ST09 ST10 ST15 ST16 ST37	ST01 ST05 ST07 ST09 ST10
ST08	8/6/2017 05:30	3270.24	5855.51	3.8	37.223623	-76.844717	7	3.8	1.2				ST03 ST06 ST07 ST08 ST09 ST10 ST12 ST16	ST03 ST06 ST07 ST10 ST12
ST09	8/6/2017 05:30	3715.55	5041.81	5.9	37.216292	-76.839698	9	3.7	1.2				ST01 ST03 ST05 ST06 ST07 ST08 ST09 ST10 ST11 ST12 ST13 ST15 ST18 ST19	ST06 ST07 ST10 ST13 ST15
ST23	8/6/2017 05:31	5069.17	5599.77	4.5	37.22132	-76.824448	10	3.7	3.8				ST15 ST17 ST18 ST19 ST22 ST23 ST25 ST26 ST30 ST31 ST34 ST37	ST18 ST19 ST22 ST25 ST26
ST27	8/6/2017 05:32	5521.62	6099.97	4.2	37.225827	-76.819349	8	3.8	1.2				ST22 ST24 ST26 ST27 ST28 ST34	ST22 ST24 ST26 ST28 ST34
ST17	8/6/2017 05:32	4617.06	5149.01	4.5	37.217259	-76.829541	7	3.8	1.4				ST03 ST06 ST09 ST10 ST12 ST15 ST16 ST17 ST18 ST19 ST22 ST24 ST25 ST30 ST37	ST15 ST18 ST19 ST22 ST37
ST32	8/6/2017 05:33	6005.32	6170.15	5.4	37.226459	-76.813899	2	45.5	50.9				ST22 ST24 ST25 ST26 ST27 ST32	ST22 ST24 ST25 ST27
ST03	8/6/2017 05:33	2771.61	5820.44	2.4	37.223306	-76.850335	8	4.5	0.8				ST01 ST03 ST04 ST06 ST07 ST08 ST09 ST10 ST16	ST01 ST04 ST06 ST07 ST08
ST35	8/6/2017 05:33	6411.88	6206.94	7.2	37.22679	-76.809318	1	4.8	2.2				ST32 ST34 ST35 ST36	ST32 ST34 ST36
ST22	8/6/2017 05:34	5123.42	5222.75	4	37.217923	-76.823836	9	4	4.1				ST07 ST09 ST10 ST15 ST17 ST18 ST21 ST22 ST23 ST24 ST25 ST26 ST27 ST28 ST30 ST34 ST35 ST37	ST17 ST18 ST23 ST25 ST26
16254	8/6/2017 05:34	4430.02	5500.44	5.8	37.220425	-76.831649	3	16.2	4.5	28.7335			ST06 ST07 ST08 ST16	ST06 ST07 ST08 ST16
ST01	8/6/2017 05:35	2801.85	4944.81	7.3	37.215416	-76.849992	7	4.1	1.6				ST01 ST02 ST03 ST05 ST06 ST07 ST08 ST09	ST02 ST03 ST05 ST06 ST07
ST15	8/6/2017 05:37	4174.73	5495.18	5.2	37.220377	-76.834525	9	4	1.1				ST03 ST06 ST09 ST16 ST18	ST03 ST06 ST09 ST16 ST18
ST14	8/6/2017 05:37	4173.29	5097.43	8	37.216794	-76.834541	18	3.5					ST06 ST07 ST08 ST09 ST10 ST11 ST12 ST13 ST15 ST17 ST18 ST19 ST24 ST37	ST09 ST10 ST15 ST17 ST18 ST37
ST18	8/6/2017 05:38	4613.2	5543.1	5.4	37.22081	-76.829585	10	3.7	1.1				ST10 ST12 ST16 ST17 ST18 ST19 ST22 ST23	ST16 ST17 ST19 ST22 ST23
ST10	8/6/2017 05:38	3712.14	5447.41	5.2	37.219947	-76.839737	3	4.8	2.7				ST06 ST07 ST09 ST10 ST12	ST06 ST07 ST09 ST12
ST34	8/6/2017 05:39	6410.48	5753.16	6.5	37.222701	-76.809334	3	6.1	1.4				ST19 ST22 ST24 ST25 ST26 ST30 ST31 ST34 ST35 ST36	ST26 ST30 ST31 ST35 ST36
ST08	8/6/2017 05:39	3270	5855.65	3.8	37.223624	-76.84472	7	3.8	1.5				ST03 ST06 ST07 ST08 ST09 ST10 ST12 ST15 ST16 ST19 ST23	ST03 ST06 ST07 ST10 ST12
ST19	8/6/2017 05:39	4611.75	5997.57	3	37.224905	-76.829602	9	4.1	0.2				ST07 ST08 ST10 ST12 ST15 ST16 ST18 ST19 ST23 ST24 ST25 ST26 ST27 ST30 ST37	ST15 ST16 ST18 ST23 ST24
ST33	8/6/2017 05:40	6411	5349.56	8	37.219065	-76.809329	3	9.9					ST25 ST26 ST31 ST34	ST25 ST26 ST31 ST34
ST06	8/6/2017 05:41	3264.4	4994.18	6.5	37.215862	-76.844781	4	6.7	2.8				ST01 ST03 ST06 ST07 ST08 ST12 ST16 ST37	ST01 ST03 ST07 ST08 ST16
ST09	8/6/2017 05:41	3712.72	5042.22	5.9	37.216296	-76.83973	6	7.2	1.6				ST03 ST06 ST07 ST08 ST09 ST10 ST11 ST12 ST16 ST37	ST06 ST07 ST08 ST10 ST11
ST27	8/6/2017 05:42	5515.68	6098.34	4.2	37.225812	-76.819416	5	8.8	5				ST15 ST19 ST22 ST23 ST24 ST26 ST27	ST19 ST22 ST23 ST24 ST26
ST23	8/6/2017 05:42	5069.93	5598.43	4.5	37.221308	-76.824439	7	4	5.1				ST19 ST22 ST23 ST25 ST26 ST30	ST19 ST22 ST25 ST26 ST30
16254	8/6/2017 05:43	4430.24	5505.77	5.8	37.220473	-76.831647	9	3.9	1	28.7335			ST03 ST06 ST09 ST10 ST12 ST16 ST18 ST23	ST09 ST10 ST12 ST16 ST18 ST23
ST17	8/6/2017 05:43	4615.04	5150.3	4.5	37.21727	-76.829564	6	4.7	3.7				ST01 ST09 ST10 ST15 ST16 ST17 ST22 ST24 ST25 ST26	ST09 ST15 ST16 ST22 ST25
ST03	8/6/2017 05:43	2772.17	5820.68	2.4	37.223308	-76.850329	7	4.5	0.2				ST02 ST03 ST04 ST06 ST07 ST08 ST09 ST10 ST12 ST15 ST16 ST17 ST19	ST02 ST04 ST06 ST07 ST08
ST35	8/6/2017 05:44	6410.53	6210.41	7.2	37.226821	-76.809333	1	16.7	4.9				ST28 ST32 ST35 ST36	ST28 ST32 ST36
ST37	8/6/2017 05:44	4619.91	4652.69	2.7	37.212787	-76.829509	3	6.5	4.7				ST13 ST15 ST17 ST22 ST25 ST26 ST37	ST13 ST15 ST17 ST22 ST25
ST22	8/6/2017 05:44	5124.86	5221.22	4	37.217909	-76.82382	9	3.7	2.5				ST07 ST09 ST12 ST15 ST17 ST21 ST22 ST23 ST24 ST25 ST26 ST27 ST30 ST34 ST35 ST36 ST37	ST17 ST21 ST23 ST25 ST26
ST24	8/6/2017 05:45	5068.16	6051.2	3.3	37.225388	-76.824459	9	3.8	0.3				ST10 ST12 ST15 ST18 ST19 ST22 ST23 ST24 ST25 ST26 ST27 ST28 ST30 ST37	ST19 ST23 ST26 ST27 ST28
ST07	8/6/2017 05:45	3260.6	5410.09	5.5	37.21961	-76.844825	10	3.7	1.8				ST01 ST03 ST06 ST07 ST08 ST09 ST10 ST12	ST03 ST06 ST08 ST09 ST10
ST02	8/6/2017 05:45	2836.46	5357.48	5.8	37.219135	-76.849603	4	6.2	3.1				ST02 ST03 ST06 ST08 ST15	ST03 ST06 ST08 ST15
ST01	8/6/2017 05:46	2801.23	4945.06	7.3	37.215418	-76.849999	7	4.1	2.2				ST01 ST02 ST03 ST04 ST05 ST06 ST07 ST08 ST09	ST02 ST03 ST05 ST06 ST07
ST31	8/6/2017 05:46	5967.52	5689.72	5.3	37.22213	-76.814326	5	4.9	2				ST19 ST24 ST25 ST26 ST31 ST34	ST19 ST24 ST25 ST26 ST34
ST14	8/6/2017 05:47	4174.03	5096.53	8	37.216785	-76.834533	18	3.5					ST03 ST06 ST08 ST09 ST10 ST11 ST12 ST15 ST16 ST17 ST18 ST19 ST24 ST26 ST37	ST09 ST10 ST15 ST17 ST18 ST37
ST30	8/6/2017 05:47	5964.4	5290.1	4	37.218529	-76.814361	4	5.6	3.8				ST19 ST22 ST24 ST25 ST26 ST30 ST31 ST32 ST34 ST35	ST22 ST25 ST26 ST31 ST34
ST18	8/6/2017 05:47	4614.38	5543.65	5.4	37.220814	-76.829572	7	3.8	1.2				ST15 ST17 ST18 ST19 ST22 ST25 ST37	ST15 ST17 ST19 ST22 ST37
ST08	8/6/2017 05:48	3270.52	5856.11	3.8	37.223628	-76.844714	9	3.7	1				ST03 ST06 ST07 ST08 ST09 ST10 ST11 ST12	ST03 ST07 ST10 ST11 ST12
ST15	8/6/2017 05:48	4175.85	5496.27	5.2	37.220387	-76.834513	10	3.8	1.4				ST03 ST06 ST07 ST08 ST09 ST10 ST15 ST16 ST18 ST19 ST23	ST09 ST10 ST16 ST18 ST19
ST19	8/6/2017 05:49	4611.24	5997.58	3	37.224905	-76.829608	6	5.2	0.6				ST03 ST06 ST07 ST08 ST09 ST10 ST13 ST15 ST17 ST18 ST19 ST23 ST24 ST25 ST26 ST27 ST28 ST30 ST37	ST15 ST17 ST18 ST23 ST24
ST34	8/6/2017 05:49	6408.62	5751.95	6.5	37.22269	-76.809355	3	10.1	2.6				ST22 ST24 ST25 ST26 ST31 ST34 ST35	ST24 ST25 ST26 ST35
ST09	8/6/2017 05:50	3713.75	5041.32	5.9	37.216287	-76.839719	7	4.1	0.8				ST01 ST03 ST06 ST07 ST08 ST09 ST10 ST13	ST01 ST06 ST07 ST10 ST13
ST33	8/6/2017 05:51	6409.91	5354.91	8	37.219113	-76.809342	9	6.2					ST25 ST26 ST30 ST31 ST32 ST34 ST35 ST36	ST25 ST30 ST31 ST32 ST34 ST35
ST23	8/6/2017 05:51	5084.28	5589.48	4.5	37.221227	-76.824277	6	8	22				ST22 ST23 ST25 ST26 ST30 ST34	ST22 ST25 ST26 ST30 ST34
16254	8/6/2017 05:51	4427.31	5505.26	5.8	37.220468	-76.83168	3	5.5	3.3	28.7335			ST03 ST06 ST17 ST18	ST03 ST06 ST17 ST18
ST06	8/6/2017 05:52	3265.81	4991.32	6.5	37.215836	-76.844765	10	3.8	0.9				ST01 ST03 ST05 ST06 ST07 ST08 ST09 ST10 ST16	ST01 ST05 ST07 ST09 ST10
ST25	8/6/2017 05:52	5513.28	5247.26	4.2	37.218144	-76.819444	7	3.7	4.4				ST18 ST19 ST21 ST22 ST24 ST25 ST26 ST30 ST34 ST35 ST37	ST21 ST22 ST24 ST26 ST30
ST27	8/6/2017 05:53	5524.78	6105.67	4.2	37.225879	-76.819314	2	13.8	7.3				ST19 ST22 ST24 ST26 ST27	ST19 ST22 ST24 ST26
ST35	8/6/2017 05:53	6414.57	6207.36	7.2	37.226794	-76.809288	9	4.5	0.6				ST26 ST27 ST28 ST34 ST35 ST36	ST26 ST27 ST28 ST34 ST36
ST17	8/6/2017 05:54	4616.21	5148.23	4.5	37.217252	-76.829551	6	3.8	1.7				ST13 ST15 ST17 ST18 ST22 ST24 ST25 ST26 ST37	ST15 ST18 ST22 ST25 ST37
ST03	8/6/2017 05:54	2773.41	5819.63	2.4	37.223299	-76.850315	1	8.3	1.5				ST01 ST03 ST04 ST09	ST01 ST04 ST09
ST32	8/6/2017 05:55	5961.24	6145.63	5.4	37.226238	-76.814396	6	6.5	0.4				ST22 ST24 ST25 ST26 ST32 ST34	ST22 ST24 ST25 ST26 ST34
ST22	8/6/2017 05:55	5123.43	5223.89	4	37.217933	-76.823836	9	4	5.2				ST08 ST10 ST12 ST15 ST16 ST17 ST18 ST19 ST21 ST22 ST23 ST24 ST25 ST26 ST27 ST28 ST30 ST32 ST34 ST35 ST37	ST17 ST18 ST23 ST25 ST26
ST37	8/6/2017 05:55	4620.74	4653.15	2.7	37.212791	-76.8295	7	5.8	5				ST09 ST10 ST13 ST18 ST22 ST25 ST26 ST37	ST09 ST13 ST18 ST22 ST25
ST07	8/6/2017 05:55	3260.59	5410.14	5.5	37.21961	-76.844825	10	3.7	1.7				ST01 ST03 ST06 ST07 ST08 ST09 ST10 ST11 ST13 ST16 ST19	ST03 ST06 ST08 ST09 ST10
ST24	8/6/2017 05:56	5068.52	6051.34	3.3	37.225389	-76.824455	9	3.8	0.7				ST09 ST12 ST15 ST17 ST19 ST21 ST23 ST24 ST25 ST26 ST27 ST28 ST32 ST34	ST19 ST23 ST26 ST27 ST28
ST31	8/6/2017 05:56	5969.94	5691.04	5.3	37.222142	-76.814298	2	5.9	1.2				ST12 ST19 ST26 ST27 ST31 ST34	ST19 ST26 ST27 ST34
ST02	8/6/2017 05:56	2832.46	5355.95	5.8	37.219121	-76.849648	9	3.9	1.2				ST01 ST02 ST03 ST06 ST07 ST08 ST09 ST10 ST16	ST01 ST03 ST06 ST07 ST08
ST01	8/6/2017 05:56	2802.97	4946.98	7.3	37.215436	-76.849979	6	4.3	2.7				ST01 ST03 ST04 ST05 ST06 ST07 ST08 ST09	ST03 ST05 ST06 ST07 ST09
ST30	8/6/2017 05:56	5963.64	5292.21	4	37.218548	-76.81437	4	5.6	6				ST19 ST22 ST24 ST25 ST26 ST30 ST31 ST32 ST34 ST35	ST22 ST25 ST26 ST31 ST34
ST18	8/6/2017 05:57	4614.53	5543.2	5.4	37.22081	-76.82957	10	3.6	0.8				ST15 ST17 ST18 ST19 ST22 ST24	ST15 ST17 ST19 ST22 ST24
ST14	8/6/2017 05:57	4173.78	5096.42	8	37.216784	-76.834536	15	3.8					ST03 ST07 ST08 ST09 ST10 ST16 ST19 ST22 ST37	ST07 ST09 ST10 ST16 ST22 ST37
ST08	8/6/2017 05:58	3270.24	5855.73	3.8	37.223625	-76.844717	3	4.2	1.2				ST03 ST07 ST08 ST09 ST12	ST03 ST07 ST09 ST12
ST34	8/6/2017 06:00	6411.96	5751.71	6.5	37.222688	-76.809318	3	6.1	0.7				ST12 ST22 ST24 ST25 ST26 ST30 ST31 ST34 ST35 ST36	ST26 ST30 ST31 ST35 ST36
ST15	8/6/2017 06:00	4175.85	5495.86	5.2	37.220384	-76.834513	11	3.7	1.4				ST03 ST08 ST09 ST10 ST16 ST18 ST26	ST08 ST09 ST10 ST16 ST18 ST26
ST19	8/6/2017 06:00	4611.79	5997.24	3	37.224902	-76.829601	9	4.1	0.4				ST08 ST09 ST12 ST15 ST16 ST17 ST18 ST19 ST22 ST23 ST24 ST25 ST26 ST28 ST30 ST37	ST15 ST16 ST18 ST23 ST24
16254	8/6/2017 06:00	4440.9	5505.77	5.8	37.220473	-76.831526	7	8.6	10.4	28.7335			ST18 ST19 ST22 ST23 ST24 ST25 ST26	ST18 ST19 ST22 ST23 ST24 ST26
ST10	8/6/2017 06:01	3713.39	5444.21	5.2	37.219918	-76.839723	10	3.6	1.8				ST06 ST07 ST09 ST10 ST11 ST12 ST15 ST16 ST17	ST06 ST07 ST09 ST11 ST15
ST33	8/6/2017 06:01	6411.66	5354.54	8	37.219109	-76.809322	9	6.3					ST22 ST25 ST26 ST30 ST31 ST34 ST35	ST25 ST26 ST30 ST31 ST34 ST35
ST23	8/6/2017 06:02	5067.37	5600.13	4.5	37.221323	-76.824468	10	3.7	2.1				ST19 ST22 ST23 ST24 ST25 ST26 ST30	ST19 ST22 ST24 ST25 ST26
ST06	8/6/2017 06:02	3265.53	4994.57	6.5	37.215865	-76.844768	7	4.2	3.2				ST01 ST03 ST06 ST07 ST08 ST09 ST10 ST11 ST19	ST01 ST07 ST08 ST09 ST10
ST25	8/6/2017 06:03	5513.41	5249.21	4.2	37.218161	-76.819443	8	4.1	6.2				ST19 ST22 ST24 ST25 ST26 ST30 ST31 ST32 ST34	ST22 ST24 ST26 ST30 ST31
ST35	8/6/2017 06:03	6413.65	6207.02	7.2	37.226791	-76.809298	9	4.7	0.4				ST24 ST28 ST30 ST34 ST35 ST36	ST24 ST28 ST30 ST34 ST36
ST03	8/6/2017 06:04	2771.4	5820.4	2.4	37.223306	-76.850338	8	4.5	1				ST01 ST03 ST04 ST06 ST07 ST08 ST09 ST10 ST12	ST01 ST04 ST06 ST07 ST08
ST32	8/6/2017 06:04	5961.72	6144.36	5.4	37.226227	-76.81439	5	5.5	1.4				ST24 ST25 ST26 ST27 ST32 ST34	ST24 ST25 ST26 ST27 ST34
ST07	8/6/2017 06:05	3260.78	5410.57	5.5	37.219614	-76.844823	10	3.7	1.3				ST01 ST03 ST04 ST05 ST06 ST07 ST08 ST09 ST10 ST16 ST18	ST03 ST06 ST08 ST09 ST10
ST17	8/6/2017 06:05	4616.32	5148.28	4.5	37.217252	-76.82955	6	3.8	1.6				ST06 ST07 ST10 ST12 ST15 ST16 ST17 ST18 ST22 ST24 ST25 ST37	ST15 ST18 ST22 ST25 ST37
ST22	8/6/2017 06:05	5124.02	5220.31	4	37.217901	-76.82383	9	3.9	1.6				ST15 ST16 ST17 ST18 ST19 ST21 ST22 ST23 ST32 ST37	ST17 ST18 ST21 ST23 ST37
ST37	8/6/2017 06:06	4620.24	4650.74	2.7	37.212769	-76.829505	5	4.8	2.8				ST09 ST13 ST17 ST18 ST21 ST22 ST25 ST37	ST13 ST17 ST18 ST21 ST22
ST18	8/6/2017 06:06	4614.12	5544.76	5.4	37.220824	-76.829575	1	15.8	2.2				ST07 ST09 ST18 ST22	ST07 ST09 ST22
ST30	8/6/2017 06:06	5965.9	5293.22	4	37.218558	-76.814344	4	13.1	6.4				ST24 ST26 ST27 ST30 ST31 ST34	ST24 ST26 ST27 ST31 ST34
ST01	8/6/2017 06:06	2805.22	4950.21	7.3	37.215465	-76.849954	3	9.2	6.2				ST01 ST02 ST03 ST06 ST07 ST09 ST10	ST02 ST03 ST06 ST07 ST09
ST02	8/6/2017 06:07	2835.56	5358.53	5.8	37.219144	-76.849614	6	5.1	2.8				ST02 ST03 ST06 ST07 ST08 ST09 ST10 ST16	ST03 ST06 ST07 ST08 ST10
ST24	8/6/2017 06:07	5068.28	6051.34	3.3	37.225389	-76.824458	9	3.8	0.5				ST15 ST18 ST19 ST22 ST23 ST24 ST26 ST27 ST28 ST30 ST32 ST34 ST35	ST19 ST23 ST26 ST27 ST28
ST14	8/6/2017 06:07	4172.11	5094.25	8	37.216765	-76.834554	18	3.5					ST03 ST06 ST07 ST08 ST09 ST10 ST13 ST15 ST16 ST18 ST19 ST26 ST37	ST09 ST10 ST13 ST15 ST18 ST37
ST34	8/6/2017 06:09	6410.89	5752.11	6.5	37.222692	-76.80933	5	5.2	0.4				ST17 ST24 ST25 ST26 ST30 ST31 ST32 ST34 ST35 ST36	ST30 ST31 ST32 ST35 ST36
ST08	8/6/2017 06:10	3270.07	5854.96	3.8	37.223618	-76.844719	9	4	1.6				ST03 ST06 ST08 ST10 ST12 ST13 ST15 ST16 ST19	ST03 ST06 ST10 ST12 ST16
16254	8/6/2017 06:10	4430.32	5504.48	5.8	37.220461	-76.831646	13	3.5	0.5	28.7335			ST03 ST07 ST08 ST10 ST15 ST16 ST17 ST18 ST19 ST23 ST24 ST37	ST15 ST16 ST17 ST18 ST19 ST23
ST33	8/6/2017 06:10	6411.53	5354.65	8	37.21911	-76.809323	9	6.3					ST19 ST25 ST26 ST30 ST31 ST34 ST35	ST25 ST26 ST30 ST31 ST34 ST35
ST19	8/6/2017 06:11	4611.85	5996.66	3	37.224896	-76.829601	10	4.2	1				ST03 ST06 ST07 ST08 ST10 ST12 ST15 ST16 ST17 ST19 ST22 ST23 ST24 ST26 ST30 ST37	ST15 ST16 ST17 ST23 ST24
ST15	8/6/2017 06:11	4176.25	5495.04	5.2	37.220376	-76.834508	10	3.8	2.2				ST06 ST09 ST10 ST15 ST16 ST18 ST19 ST22 ST26	ST09 ST10 ST16 ST18 ST19
ST09	8/6/2017 06:11	3714.59	5042.82	5.9	37.216301	-76.839709	9	3.7	1				ST01 ST03 ST06 ST07 ST08 ST09 ST10 ST11 ST12 ST13 ST15 ST17 ST18 ST37	ST06 ST07 ST10 ST13 ST15
ST23	8/6/2017 06:11	5067.64	5600.57	4.5	37.221327	-76.824465	8	3.8	2.1				ST15 ST17 ST19 ST22 ST23 ST25 ST26 ST34	ST17 ST19 ST22 ST25 ST26
ST10	8/6/2017 06:12	3712.73	5445.7	5.2	37.219931	-76.839731	10	3.8	1.5				ST01 ST06 ST07 ST09 ST10 ST15 ST16 ST17 ST37	ST06 ST07 ST09 ST15 ST16
ST35	8/6/2017 06:12	6413.63	6207.03	7.2	37.226791	-76.809298	3	4.6	0.4				ST30 ST32 ST34 ST35 ST36	ST30 ST32 ST34 ST36
ST25	8/6/2017 06:12	5511.23	5245.58	4.2	37.218129	-76.819467	8	3.8	2.1				ST17 ST18 ST19 ST21 ST25 ST26 ST30 ST31 ST34 ST36	ST17 ST21 ST26 ST30 ST31
ST27	8/6/2017 06:13	5518.48	6100.11	4.2	37.225828	-76.819385	2	4.5	2				ST12 ST19 ST24 ST26 ST27 ST28	ST19 ST24 ST26 ST28
ST06	8/6/2017 06:13	3265.68	4991.35	6.5	37.215836	-76.844767	10	3.8	0.7				ST01 ST05 ST06 ST07 ST08 ST09 ST10 ST11 ST12 ST15 ST19 ST37	ST01 ST05 ST07 ST09 ST10
ST07	8/6/2017 06:14	3261.42	5411.48	5.5	37.219622	-76.844816	10	3.7	0.3				ST01 ST03 ST06 ST07 ST08 ST09 ST10 ST17	ST03 ST06 ST08 ST09 ST10
ST22	8/6/2017 06:14	5123.38	5221.06	4	37.217908	-76.823837	9	3.7	2.5				ST13 ST17 ST18 ST21 ST22 ST23 ST26 ST28 ST32 ST35 ST37	ST17 ST18 ST21 ST23 ST26
ST03	8/6/2017 06:14	2773.3	5820.38	2.4	37.223305	-76.850316	3	6.3	1				ST03 ST04 ST06 ST08 ST10	ST04 ST06 ST08 ST10
ST17	8/6/2017 06:15	4613.41	5147.98	4.5	37.217249	-76.829583	9	3.7	4.5				ST07 ST08 ST09 ST10 ST13 ST15 ST16 ST17 ST18 ST19 ST22 ST23 ST24 ST25 ST26 ST37	ST15 ST18 ST22 ST23 ST37
ST01	8/6/2017 06:16	2804.84	4943.73	7.3	37.215406	-76.849958	2	5.5	1.6				ST01 ST02 ST03 ST05 ST07	ST02 ST03 ST05 ST07
ST18	8/6/2017 06:16	4615.38	5540.74	5.4	37.220788	-76.829561	8	4.3	2.2				ST15 ST16 ST18 ST19 ST24 ST26	ST15 ST16 ST19 ST24 ST26
ST30	8/6/2017 06:17	5964.93	5290.7	4	37.218535	-76.814355	4	5.6	4.1				ST19 ST22 ST25 ST26 ST27 ST30 ST31 ST34	ST22 ST25 ST26 ST31 ST34
ST37	8/6/2017 06:17	4620.6	4647.39	2.7	37.212739	-76.829501	2	16.6	1				ST10 ST15 ST19 ST22 ST37	ST10 ST15 ST19 ST22
ST24	8/6/2017 06:18	5068.14	6051.44	3.3	37.22539	-76.824459	9	3.8	0.5				ST07 ST09 ST17 ST18 ST19 ST22 ST23 ST24 ST25 ST26 ST28 ST34 ST36	ST18 ST19 ST23 ST26 ST28
ST14	8/6/2017 06:18	4173.29	5095.93	8	37.21678	-76.834541	18	3.5					ST03 ST06 ST07 ST09 ST10 ST12 ST13 ST15 ST16 ST17 ST18 ST37	ST09 ST10 ST15 ST17 ST18 ST37
ST33	8/6/2017 06:19	6413.24	5351.2	8	37.219079	-76.809304	12	6.5					ST22 ST25 ST26 ST28 ST30 ST31 ST32 ST34	ST25 ST26 ST30 ST31 ST32 ST34
ST34	8/6/2017 06:20	6412.34	5750.91	6.5	37.222681	-76.809314	5	5.2	1.5				ST22 ST24 ST25 ST26 ST29 ST30 ST31 ST32 ST34 ST35 ST36	ST30 ST31 ST32 ST35 ST36
16254	8/6/2017 06:21	4430.44	5504.2	5.8	37.220459	-76.831644	12	3.4	0.7	28.7335			ST06 ST07 ST09 ST10 ST12 ST15 ST16 ST17 ST18 ST19 ST22 ST24 ST26 ST37	ST10 ST15 ST16 ST17 ST18 ST19
ST08	8/6/2017 06:21	3270.23	5856.38	3.8	37.223631	-76.844717	7	3.8	1.3				ST03 ST06 ST07 ST08 ST09 ST10 ST12 ST23	ST03 ST06 ST07 ST10 ST12
ST19	8/6/2017 06:21	4639.58	5983.81	3	37.224781	-76.829288	5	18.8	31				ST03 ST08 ST19 ST22 ST23 ST24 ST25 ST26 ST34	ST22 ST23 ST24 ST25 ST26
ST10	8/6/2017 06:21	3716.38	5441.39	5.2	37.219892	-76.83969	4	4.4	4.9				ST07 ST13 ST16 ST17	ST07 ST13 ST16 ST17
ST15	8/6/2017 06:22	4175.08	5495.98	5.2	37.220385	-76.834521	10	3.6	0.7				ST08 ST09 ST10 ST15 ST16 ST17 ST18 ST19 ST23 ST24 ST25	ST09 ST10 ST16 ST17 ST18
ST09	8/6/2017 06:22	3713.42	5042.65	5.9	37.216299	-76.839722	6	4.2	1.2				ST01 ST03 ST06 ST09 ST12 ST13 ST16 ST24 ST26	ST01 ST03 ST06 ST13 ST16
ST06	8/6/2017 06:23	3266.02	4990.91	6.5	37.215832	-76.844763	10	3.8	1.2				ST01 ST03 ST05 ST06 ST07 ST09 ST10 ST11 ST15 ST16 ST17 ST18	ST01 ST05 ST07 ST09 ST10
ST07	8/6/2017 06:23	3261.92	5412.22	5.5	37.219629	-76.84481	10	3.7	0.8				ST01 ST03 ST04 ST06 ST07 ST08 ST09 ST10 ST12 ST15 ST17 ST37	ST03 ST06 ST08 ST09 ST10
ST22	8/6/2017 06:23	5122.35	5222.22	4	37.217918	-76.823848	9	4	4				ST03 ST09 ST15 ST16 ST17 ST18 ST19 ST21 ST22 ST23 ST24 ST25 ST26 ST30 ST34 ST35	ST17 ST18 ST23 ST25 ST26
ST27	8/6/2017 06:24	5518.53	6100.15	4.2	37.225829	-76.819384	2	5.8	1.9				ST12 ST19 ST22 ST24 ST27 ST28	ST19 ST22 ST24 ST28
ST31	8/6/2017 06:24	5968.95	5691.43	5.3	37.222146	-76.81431	5	4.9	0.3				ST19 ST22 ST24 ST25 ST26 ST31 ST34	ST22 ST24 ST25 ST26 ST34
ST02	8/6/2017 06:24	2832.43	5355.28	5.8	37.219115	-76.849649	8	4	1.7				ST01 ST02 ST03 ST06 ST07 ST09	ST01 ST03 ST06 ST07 ST09
ST01	8/6/2017 06:25	2802.67	4946.62	7.3	37.215432	-76.849983	7	4.2	2.4				ST01 ST02 ST05 ST06 ST07 ST08 ST09 ST10	ST02 ST05 ST06 ST07 ST09
ST03	8/6/2017 06:25	2771.56	5820.53	2.4	37.223307	-76.850336	8	4.5	0.8				ST01 ST03 ST04 ST06 ST07 ST08 ST09 ST10 ST12 ST19	ST01 ST04 ST06 ST07 ST08
ST18	8/6/2017 06:25	4614.16	5541.87	5.4	37.220798	-76.829574	10	3.7	0.6				ST15 ST16 ST17 ST18 ST19 ST22 ST24 ST25 ST26 ST37	ST15 ST16 ST17 ST19 ST22
ST17	8/6/2017 06:25	4613.65	5148.19	4.5	37.217251	-76.82958	7	4.2	4.2				ST07 ST08 ST09 ST10 ST12 ST13 ST16 ST17 ST18 ST19 ST22 ST23 ST24 ST25 ST26 ST37	ST18 ST19 ST22 ST23 ST37
ST32	8/6/2017 06:25	5976.49	6120.86	5.4	37.226015	-76.814224	1	18	29.1				ST25 ST26 ST32 ST35	ST25 ST26 ST35
ST30	8/6/2017 06:28	5963.88	5292.27	4	37.218549	-76.814367	2	9.6	6				ST18 ST25 ST26 ST30 ST31	ST18 ST25 ST26 ST31
ST33	8/6/2017 06:28	6413.01	5354.69	8	37.219111	-76.809307	1	10.5					ST30 ST31 ST35	ST30 ST31 ST35
ST37	8/6/2017 06:28	4613.03	4656.02	2.7	37.212816	-76.829587	6	17.3	11.4				ST06 ST10 ST13 ST15 ST16 ST37	ST06 ST10 ST13 ST15 ST16
ST24	8/6/2017 06:28	5069.94	6049.85	3.3	37.225376	-76.824439	5	5.4	2.3				ST09 ST22 ST23 ST24 ST26 ST27 ST28 ST32 ST34	ST22 ST23 ST26 ST27 ST28
ST14	8/6/2017 06:29	4172.01	5093.11	8	37.216755	-76.834556	18	3.5					ST06 ST07 ST09 ST10 ST12 ST13 ST15 ST16 ST17 ST18 ST19 ST22	ST09 ST10 ST13 ST15 ST17 ST18
ST34	8/6/2017 06:29	6357.4	5746.38	6.5	37.22264	-76.809933	3	87	54.1				ST15 ST18 ST19 ST22 ST24 ST25 ST26 ST27 ST31 ST34	ST24 ST25 ST26 ST27 ST31
16254	8/6/2017 06:30	4430.39	5504.06	5.8	37.220458	-76.831645	12	3.4	0.8	28.7335			ST07 ST10 ST12 ST15 ST16 ST17 ST18 ST19 ST24 ST25 ST26 ST37	ST10 ST15 ST16 ST17 ST18 ST19
ST19	8/6/2017 06:31	4615.75	5992.62	3	37.22486	-76.829557	6	7.1	6.4				ST07 ST09 ST10 ST12 ST17 ST18 ST19 ST22 ST23 ST24 ST25 ST30 ST37	ST17 ST18 ST22 ST23 ST24
ST08	8/6/2017 06:31	3270.84	5856.48	3.8	37.223632	-76.84471	10	3.7	0.9				ST03 ST04 ST06 ST07 ST08 ST09 ST10 ST12 ST15 ST16	ST03 ST04 ST07 ST10 ST12
ST25	8/6/2017 06:32	5510.68	5246.29	4.2	37.218135	-76.819473	6	4.1	2.8				ST17 ST18 ST19 ST22 ST24 ST25 ST26 ST30	ST17 ST22 ST24 ST26 ST30
ST15	8/6/2017 06:32	4175.73	5494.84	5.2	37.220374	-76.834514	10	3.8	1.9				ST03 ST06 ST08 ST09 ST10 ST15 ST16 ST18 ST19 ST22 ST24 ST26	ST09 ST10 ST16 ST18 ST19
ST23	8/6/2017 06:32	5066.79	5599.92	4.5	37.221322	-76.824474	9	3.6	1.7				ST18 ST19 ST22 ST23 ST24 ST25 ST26	ST18 ST22 ST24 ST25 ST26
ST10	8/6/2017 06:32	3712.3	5446.11	5.2	37.219935	-76.839736	7	4.1	2				ST09 ST10 ST11 ST12 ST15 ST16 ST17 ST19	ST09 ST11 ST12 ST15 ST16
ST06	8/6/2017 06:33	3263.81	4992.66	6.5	37.215848	-76.844788	7	3.9	1.7				ST03 ST05 ST06 ST07 ST08 ST10 ST12 ST13 ST15 ST16	ST05 ST07 ST08 ST10 ST13
ST22	8/6/2017 06:33	5122.36	5223.98	4	37.217934	-76.823848	9	3.9	5.6				ST03 ST06 ST13 ST15 ST16 ST17 ST18 ST19 ST22 ST23 ST24 ST25 ST26 ST27 ST30 ST32 ST34 ST36 ST37	ST17 ST18 ST23 ST25 ST26
ST27	8/6/2017 06:33	5520.99	6099.47	4.2	37.225823	-76.819357	1	4.7	0.6				ST12 ST19 ST24 ST27 ST28 ST34	ST24 ST28 ST34
ST09	8/6/2017 06:33	3705.25	5023.72	5.9	37.216129	-76.839814	1	24.4	20.3				ST09 ST11 ST19 ST25	ST11 ST19 ST25
ST32	8/6/2017 06:34	5960.41	6144.91	5.4	37.226232	-76.814405	3	7	0.7				ST24 ST25 ST26 ST32 ST34	ST24 ST25 ST26 ST34
ST01	8/6/2017 06:34	2799.47	4945.09	7.3	37.215419	-76.850019	7	4.1	4				ST01 ST02 ST03 ST05 ST06 ST07 ST08 ST09 ST16	ST02 ST03 ST05 ST06 ST07
ST02	8/6/2017 06:34	2832.03	5355.98	5.8	37.219121	-76.849653	8	4	1.6				ST01 ST02 ST03 ST06 ST07 ST09	ST01 ST03 ST06 ST07 ST09
ST18	8/6/2017 06:35	4616.5	5541.97	5.4	37.220799	-76.829548	7	4.2	2.5				ST09 ST10 ST17 ST18 ST19 ST22 ST24 ST37	ST17 ST19 ST22 ST24 ST37
ST03	8/6/2017 06:35	2774.88	5821.71	2.4	37.223317	-76.850299	6	5.6	2.7				ST03 ST04 ST06 ST07 ST08 ST09 ST10 ST12 ST16	ST04 ST06 ST07 ST08 ST10
ST31	8/6/2017 06:36	5970.05	5690.62	5.3	37.222138	-76.814297	8	3.9	1.4				ST17 ST19 ST22 ST24 ST25 ST26 ST31 ST32 ST34	ST24 ST25 ST26 ST32 ST34
ST17	8/6/2017 06:36	4616.04	5146.81	4.5	37.217239	-76.829553	3	5.5	2.1				ST07 ST08 ST10 ST12 ST13 ST15 ST16 ST17 ST18 ST19 ST22 ST24 ST25 ST26	ST15 ST18 ST19 ST22 ST25
ST30	8/6/2017 06:37	5964.46	5290.92	4	37.218537	-76.814361	4	5.6	4.5				ST17 ST19 ST22 ST24 ST25 ST26 ST27 ST30 ST31 ST34 ST36	ST22 ST25 ST26 ST31 ST34
ST33	8/6/2017 06:38	6413.91	5351.57	8	37.219083	-76.809297	9	6.2					ST25 ST26 ST30 ST31 ST32 ST34 ST35	ST25 ST30 ST31 ST32 ST34 ST35
ST24	8/6/2017 06:39	5067.45	6051.52	3.3	37.225391	-76.824467	9	4.1	0.8				ST09 ST12 ST17 ST18 ST19 ST22 ST23 ST24 ST25 ST26 ST27 ST30 ST32 ST34 ST37	ST18 ST19 ST23 ST26 ST27
ST34	8/6/2017 06:39	6411.95	5751.13	6.5	37.222683	-76.809318	5	5.2	1.1				ST19 ST22 ST25 ST26 ST27 ST28 ST30 ST31 ST32 ST34 ST35 ST36	ST30 ST31 ST32 ST35 ST36
ST14	8/6/2017 06:39	4172.94	5095.56	8	37.216777	-76.834545	19	3.4					ST01 ST03 ST07 ST09 ST10 ST13 ST15 ST17 ST19 ST37	ST09 ST10 ST13 ST15 ST17 ST37
ST08	8/6/2017 06:41	3271.41	5856.92	3.8	37.223636	-76.844704	10	3.7	1.1				ST03 ST04 ST06 ST07 ST08 ST09 ST10 ST12 ST13 ST15 ST16 ST17	ST03 ST04 ST07 ST10 ST12
ST25	8/6/2017 06:41	5511.18	5243.93	4.2	37.218114	-76.819468	6	4.1	0.5				ST15 ST17 ST18 ST22 ST24 ST25 ST26 ST30 ST31 ST34	ST17 ST22 ST26 ST30 ST31
16254	8/6/2017 06:41	4431.33	5505.07	5.8	37.220467	-76.831634	13	3.5	0.8	28.7335			ST06 ST07 ST10 ST12 ST15 ST16 ST17 ST18 ST19 ST22 ST23 ST24 ST25 ST37	ST15 ST16 ST17 ST18 ST19 ST23
ST19	8/6/2017 06:42	4615.23	5993.01	3	37.224863	-76.829563	6	7.1	5.7				ST06 ST10 ST12 ST17 ST18 ST19 ST22 ST23 ST24 ST25 ST37	ST17 ST18 ST22 ST23 ST24
ST06	8/6/2017 06:42	3265.71	4993.44	6.5	37.215855	-76.844766	7	4.2	2.2				ST01 ST03 ST06 ST07 ST08 ST09 ST10 ST11 ST16 ST17 ST37	ST01 ST07 ST08 ST09 ST10
ST22	8/6/2017 06:42	5122.17	5224.19	4	37.217936	-76.823851	9	3.9	5.9				ST03 ST07 ST12 ST15 ST17 ST18 ST19 ST21 ST22 ST23 ST24 ST25 ST26 ST30 ST34 ST37	ST17 ST18 ST23 ST25 ST26
ST32	8/6/2017 06:43	5963.26	6144.75	5.4	37.22623	-76.814373	1	7.1	2.5				ST26 ST32 ST34 ST35	ST26 ST34 ST35
ST10	8/6/2017 06:43	3713.5	5443.76	5.2	37.219914	-76.839722	10	3.6	2.2				ST06 ST07 ST09 ST10 ST11 ST15 ST16 ST22 ST37	ST06 ST07 ST09 ST11 ST15
ST15	8/6/2017 06:43	4176.68	5495.36	5.2	37.220379	-76.834503	7	3.8	2.4				ST06 ST09 ST10 ST15 ST16 ST18 ST22 ST24	ST09 ST10 ST16 ST18 ST22
ST23	8/6/2017 06:44	5066.54	5601.13	4.5	37.221332	-76.824477	9	3.8	1				ST17 ST18 ST19 ST23 ST25 ST26 ST30 ST34	ST17 ST18 ST19 ST25 ST26
ST01	8/6/2017 06:44	2799.98	4945.25	7.3	37.21542	-76.850013	7	4.1	3.5				ST01 ST02 ST03 ST05 ST06 ST07 ST09 ST10 ST16	ST02 ST03 ST05 ST06 ST07
ST09	8/6/2017 06:44	3715.25	5041.38	5.9	37.216288	-76.839702	7	3.8	1.1				ST06 ST09 ST10 ST11 ST12 ST13 ST15 ST16 ST17 ST18 ST37	ST06 ST10 ST11 ST13 ST15
ST07	8/6/2017 06:44	3260.85	5411.24	5.5	37.21962	-76.844822	9	3.7	0.9				ST01 ST04 ST05 ST06 ST07 ST08 ST09 ST10 ST12 ST13 ST16 ST17	ST01 ST06 ST08 ST09 ST10
ST03	8/6/2017 06:44	2772.64	5820.97	2.4	37.223311	-76.850324	8	4.5	0.4				ST01 ST03 ST04 ST06 ST07 ST08 ST09 ST10 ST12 ST15 ST16 ST37	ST01 ST04 ST06 ST07 ST08
ST02	8/6/2017 06:45	2834.12	5356.76	5.8	37.219128	-76.84963	6	5.7	0.7				ST02 ST03 ST06 ST07 ST09 ST10	ST03 ST06 ST07 ST09 ST10
ST18	8/6/2017 06:46	4612.8	5544.22	5.4	37.22082	-76.82959	10	3.6	2.1				ST09 ST15 ST16 ST17 ST18 ST19 ST23 ST25	ST15 ST16 ST17 ST19 ST23
ST17	8/6/2017 06:47	4615.05	5149.56	4.5	37.217264	-76.829564	5	4.4	3.3				ST06 ST08 ST10 ST15 ST17 ST18 ST19 ST24 ST26 ST30 ST37	ST10 ST15 ST18 ST19 ST37
ST30	8/6/2017 06:48	5965.11	5289	4	37.218519	-76.814353	6	5.7	2.5				ST18 ST24 ST25 ST26 ST30 ST31 ST34 ST35 ST36	ST25 ST26 ST31 ST34 ST35
ST24	8/6/2017 06:48	5068.32	6051.05	3.3	37.225386	-76.824457	9	3.8	0.4				ST15 ST17 ST18 ST19 ST23 ST24 ST25 ST26 ST27 ST28 ST30 ST32	ST19 ST23 ST26 ST27 ST28
ST14	8/6/2017 06:49	4173.33	5097.09	8	37.21679	-76.834541	18	3.5					ST03 ST06 ST08 ST09 ST10 ST13 ST15 ST16 ST17 ST18 ST19 ST24 ST37	ST09 ST10 ST15 ST17 ST18 ST37
ST34	8/6/2017 06:49	6413.24	5750.43	6.5	37.222677	-76.809303	5	5.2	2.5				ST17 ST22 ST25 ST26 ST30 ST31 ST32 ST34 ST35 ST36	ST30 ST31 ST32 ST35 ST36
ST37	8/6/2017 06:50	4616.6	4656.97	2.7	37.212825	-76.829546	4	7.1	10				ST13 ST15 ST17 ST19 ST22 ST37	ST13 ST15 ST17 ST19 ST22
ST25	8/6/2017 06:51	5509.92	5246.28	4.2	37.218135	-76.819482	9	3.6	3				ST12 ST18 ST19 ST21 ST22 ST25 ST26 ST30 ST31 ST37	ST21 ST22 ST26 ST30 ST31
ST08	8/6/2017 06:51	3271.83	5856.41	3.8	37.223631	-76.844699	10	3.7	0.7				ST03 ST04 ST06 ST07 ST08 ST09 ST10 ST11 ST12 ST15 ST17 ST19	ST03 ST04 ST07 ST10 ST11
16254	8/6/2017 06:52	4431.6	5505.55	5.8	37.220471	-76.831631	12	3.4	1.2	28.7335			ST06 ST09 ST10 ST15 ST16 ST17 ST18 ST19 ST22 ST24 ST37	ST10 ST15 ST16 ST17 ST18 ST19
ST10	8/6/2017 06:52	3714.91	5444.08	5.2	37.219916	-76.839706	10	3.6	1.8				ST06 ST07 ST09 ST10 ST11 ST12 ST13 ST15 ST16 ST17 ST37	ST06 ST07 ST09 ST11 ST15
ST19	8/6/2017 06:52	4612.25	6000.73	3	37.224933	-76.829596	7	4.1	3.1				ST16 ST18 ST19 ST22 ST23 ST24 ST25 ST27	ST16 ST18 ST23 ST24 ST27
ST06	8/6/2017 06:52	3270.44	4997.49	6.5	37.215892	-76.844713	1	13.8	8.2				ST03 ST06 ST12 ST17	ST03 ST12 ST17
ST22	8/6/2017 06:53	5122.26	5223.93	4	37.217934	-76.82385	9	4	5.6				ST06 ST09 ST10 ST12 ST13 ST15 ST17 ST18 ST19 ST21 ST22 ST23 ST24 ST25 ST26 ST30 ST32 ST34 ST37	ST17 ST18 ST23 ST25 ST26
ST15	8/6/2017 06:54	4176.73	5493.37	5.2	37.220361	-76.834503	10	3.8	3.7				ST03 ST06 ST08 ST09 ST10 ST15 ST16 ST18 ST19	ST09 ST10 ST16 ST18 ST19
ST01	8/6/2017 06:54	2804.6	4950.97	7.3	37.215472	-76.849961	7	4.1	6.8				ST01 ST02 ST03 ST05 ST06 ST07 ST08 ST09 ST10	ST02 ST03 ST05 ST06 ST07
ST03	8/6/2017 06:54	2771.8	5820.79	2.4	37.223309	-76.850333	8	4.5	0.6				ST01 ST03 ST04 ST06 ST07 ST08 ST09 ST10 ST12 ST16 ST19	ST01 ST04 ST06 ST07 ST08
ST23	8/6/2017 06:55	5067.05	5600.96	4.5	37.221331	-76.824472	9	3.7	1.5				ST15 ST17 ST18 ST19 ST22 ST23 ST25 ST26 ST34	ST18 ST19 ST22 ST25 ST26
ST09	8/6/2017 06:55	3714.73	5041.62	5.9	37.21629	-76.839708	9	3.7	0.5				ST03 ST06 ST07 ST08 ST09 ST10 ST11 ST12 ST13 ST15 ST16 ST17 ST18 ST19 ST22 ST26 ST37	ST06 ST07 ST10 ST13 ST15
ST07	8/6/2017 06:55	3261.44	5411.63	5.5	37.219623	-76.844815	10	3.7	0.3				ST03 ST06 ST07 ST08 ST09 ST10 ST17	ST03 ST06 ST08 ST09 ST10
ST18	8/6/2017 06:56	4615.09	5544.01	5.4	37.220818	-76.829564	10	3.7	1.8				ST12 ST15 ST16 ST17 ST18 ST19 ST22 ST26 ST37	ST15 ST16 ST17 ST19 ST22
ST02	8/6/2017 06:56	2831.76	5356.46	5.8	37.219125	-76.849656	9	3.9	1.7				ST01 ST02 ST03 ST06 ST07 ST08 ST09 ST10	ST01 ST03 ST06 ST07 ST08
ST33	8/6/2017 06:57	6408.66	5353.57	8	37.219101	-76.809356	6	7.2					ST25 ST26 ST30 ST31 ST34	ST25 ST26 ST30 ST31 ST34
ST17	8/6/2017 06:57	4614.77	5151.04	4.5	37.217277	-76.829567	9	3.7	4.4				ST06 ST07 ST08 ST09 ST10 ST13 ST15 ST16 ST17 ST18 ST19 ST22 ST23 ST24 ST25 ST26 ST37	ST15 ST18 ST22 ST23 ST37
ST24	8/6/2017 06:58	5068.07	6050.67	3.3	37.225383	-76.82446	9	3.8	0.3				ST10 ST15 ST17 ST18 ST19 ST22 ST23 ST24 ST25 ST26 ST27 ST28 ST34 ST37	ST19 ST23 ST26 ST27 ST28
ST35	8/6/2017 06:58	6413.5	6206.69	7.2	37.226788	-76.8093	1	6.4	0.6				ST24 ST34 ST35 ST36	ST24 ST34 ST36
ST14	8/6/2017 06:59	4173.36	5096.79	8	37.216788	-76.83454	18	3.5					ST06 ST07 ST08 ST09 ST10 ST15 ST16 ST17 ST18 ST37	ST09 ST10 ST15 ST17 ST18 ST37
ST34	8/6/2017 06:59	6412.36	5751.03	6.5	37.222682	-76.809313	5	5.2	1.4				ST25 ST30 ST31 ST32 ST34 ST35 ST36	ST30 ST31 ST32 ST35 ST36
16254	8/6/2017 07:00	4431.4	5505.94	5.8	37.220475	-76.831633	10	3.4	1.4	28.7335			ST03 ST06 ST07 ST09 ST10 ST15 ST17 ST18 ST19 ST22 ST23	ST10 ST15 ST17 ST18 ST19 ST23
ST08	8/6/2017 07:00	3271.44	5857.4	3.8	37.22364	-76.844704	10	3.7	1.6				ST03 ST04 ST07 ST08 ST10 ST11 ST12 ST15 ST16	ST03 ST04 ST07 ST10 ST11
ST32	8/6/2017 07:01	5961.87	6146.93	5.4	37.22625	-76.814389	4	4.9	1.8				ST24 ST26 ST32 ST34 ST35	ST24 ST26 ST34 ST35
ST37	8/6/2017 07:01	4614.68	4656.23	2.7	37.212818	-76.829568	9	9.2	10.4				ST09 ST10 ST13 ST15 ST16 ST17 ST19 ST26 ST37	ST09 ST10 ST13 ST15 ST17
ST19	8/6/2017 07:01	4624.56	5987.96	3	37.224818	-76.829457	7	7.8	16				ST03 ST18 ST19 ST23 ST24 ST25 ST30	ST18 ST23 ST24 ST25 ST30
ST10	8/6/2017 07:01	3714.9	5443.97	5.2	37.219915	-76.839706	10	4.7	1.9				ST01 ST06 ST07 ST09 ST13 ST17	ST01 ST06 ST07 ST09 ST13 ST17
ST22	8/6/2017 07:02	5113.98	5224.61	4	37.21794	-76.823943	1	11.1	11.9				ST07 ST22 ST23 ST37	ST07 ST23 ST37
ST06	8/6/2017 07:03	3279.93	5017.17	6.5	37.216069	-76.844606	6	26.9	29.8				ST06 ST07 ST11 ST12 ST16 ST19	ST07 ST11 ST12 ST16 ST19
ST15	8/6/2017 07:04	4176.07	5496.46	5.2	37.220389	-76.83451	9	4.4	1.6				ST03 ST07 ST08 ST09 ST10 ST18 ST22 ST24 ST26	ST07 ST08 ST09 ST10 ST18 ST22
ST03	8/6/2017 07:04	2771.15	5820.81	2.4	37.223309	-76.850341	8	4.5	1.2				ST01 ST03 ST04 ST06 ST07 ST08 ST09 ST10 ST12	ST01 ST04 ST06 ST07 ST08
ST18	8/6/2017 07:05	4611.72	5542.78	5.4	37.220807	-76.829602	10	3.6	2.4				ST15 ST16 ST17 ST18 ST19 ST22 ST23 ST26	ST15 ST16 ST17 ST19 ST23
ST09	8/6/2017 07:05	3714.88	5041.44	5.9	37.216288	-76.839706	9	3.7	0.7				ST01 ST06 ST07 ST08 ST09 ST10 ST13 ST15 ST16 ST17 ST18 ST26 ST37	ST06 ST07 ST10 ST13 ST15
ST23	8/6/2017 07:06	5065.32	5599.86	4.5	37.221321	-76.824491	9	3.7	1.3				ST17 ST18 ST19 ST23 ST24 ST26 ST30	ST17 ST18 ST19 ST24 ST26
ST02	8/6/2017 07:06	2832.2	5356.63	5.8	37.219127	-76.849651	9	3.9	1.2				ST01 ST02 ST03 ST06 ST07 ST08 ST09 ST10	ST01 ST03 ST06 ST07 ST08
ST07	8/6/2017 07:06	3262.83	5412.62	5.5	37.219632	-76.8448	10	3.7	1.6				ST01 ST03 ST06 ST07 ST08 ST09 ST10 ST12	ST03 ST06 ST08 ST09 ST10
ST17	8/6/2017 07:07	4615.02	5151.07	4.5	37.217277	-76.829564	7	3.8	4.3				ST06 ST07 ST09 ST10 ST12 ST13 ST15 ST16 ST17 ST18 ST19 ST22 ST24 ST25 ST26 ST37	ST15 ST18 ST19 ST22 ST37
ST33	8/6/2017 07:07	6428.23	5348.97	8	37.219059	-76.809135	2	42.6					ST25 ST26 ST30 ST31	ST25 ST26 ST30 ST31
ST31	8/6/2017 07:08	5969.9	5692.42	5.3	37.222155	-76.814299	1	6.5	1.6				ST26 ST31 ST34 ST35	ST26 ST34 ST35
ST14	8/6/2017 07:08	4173.35	5096.82	8	37.216788	-76.834541	18	3.5					ST01 ST03 ST07 ST08 ST09 ST10 ST12 ST13 ST15 ST17 ST18 ST19 ST26 ST37	ST09 ST10 ST15 ST17 ST18 ST37
ST24	8/6/2017 07:08	5068.53	6050.21	3.3	37.225379	-76.824455	7	4.1	0.9				ST17 ST19 ST22 ST23 ST24 ST26 ST27 ST32 ST37	ST19 ST22 ST23 ST26 ST27
ST35	8/6/2017 07:09	6412.92	6208.36	7.2	37.226803	-76.809306	3	4.5	1.8				ST28 ST32 ST34 ST35 ST36	ST28 ST32 ST34 ST36
ST30	8/6/2017 07:09	5965.4	5286.56	4	37.218498	-76.81435	4	5.8	0.9				ST24 ST25 ST26 ST30 ST31 ST34	ST24 ST25 ST26 ST31 ST34
ST34	8/6/2017 07:09	6411.16	5751.51	6.5	37.222686	-76.809327	5	5.2	0.4				ST15 ST22 ST24 ST25 ST26 ST30 ST31 ST32 ST34 ST35 ST36	ST30 ST31 ST32 ST35 ST36
16254	8/6/2017 07:09	4430.98	5504.52	5.8	37.220462	-76.831638	11	3.6	0.5	28.7335			ST06 ST07 ST09 ST10 ST15 ST16 ST17 ST18	ST09 ST10 ST15 ST16 ST17 ST18
ST08	8/6/2017 07:11	3270.78	5855.99	3.8	37.223627	-76.844711	7	3.8	0.7				ST03 ST06 ST07 ST08 ST09 ST10 ST12 ST15 ST16 ST19	ST03 ST06 ST07 ST10 ST12
ST19	8/6/2017 07:11	4611.85	5996.95	3	37.224899	-76.829601	9	4.1	0.7				ST08 ST09 ST10 ST12 ST15 ST16 ST17 ST18 ST19 ST23 ST24 ST25 ST26 ST37	ST15 ST16 ST18 ST23 ST24
ST22	8/6/2017 07:12	5122.78	5219.06	4	37.21789	-76.823844	8	4	1.6				ST15 ST18 ST19 ST21 ST22 ST23 ST24 ST25 ST26 ST30	ST18 ST21 ST23 ST25 ST26
ST32	8/6/2017 07:12	5960.88	6144.8	5.4	37.226231	-76.8144	1	6.1	0.6				ST24 ST32 ST34 ST35	ST24 ST34 ST35
ST37	8/6/2017 07:12	4618.81	4653.64	2.7	37.212795	-76.829521	7	6.7	6				ST09 ST10 ST13 ST15 ST17 ST19 ST22 ST37	ST09 ST13 ST15 ST17 ST22
ST10	8/6/2017 07:12	3714.75	5445.11	5.2	37.219926	-76.839708	10	3.6	0.8				ST06 ST07 ST09 ST10 ST11 ST15 ST16 ST17 ST18	ST06 ST07 ST09 ST11 ST15
ST01	8/6/2017 07:12	2806.23	4952.71	7.3	37.215487	-76.849943	3	9.1	8.9				ST01 ST02 ST03 ST06 ST07 ST09 ST10	ST02 ST03 ST06 ST07 ST09
ST25	8/6/2017 07:13	5511.41	5241.96	4.2	37.218096	-76.819465	6	4.1	1.6				ST15 ST17 ST18 ST22 ST24 ST25 ST26 ST30 ST31	ST17 ST22 ST26 ST30 ST31
ST03	8/6/2017 07:14	2771.32	5820.51	2.4	37.223307	-76.850339	8	4.5	1				ST01 ST03 ST04 ST06 ST07 ST08 ST09 ST10 ST16	ST01 ST04 ST06 ST07 ST08
ST06	8/6/2017 07:14	3265.74	4993.09	6.5	37.215852	-76.844766	8	4.2	1.9				ST01 ST03 ST06 ST07 ST09 ST10	ST01 ST03 ST07 ST09 ST10
ST18	8/6/2017 07:15	4617.77	5542.5	5.4	37.220804	-76.829534	5	4.4	3.7				ST17 ST18 ST19 ST22 ST25 ST37	ST17 ST19 ST22 ST25 ST37
ST15	8/6/2017 07:15	4176.09	5494.7	5.2	37.220373	-76.83451	10	3.8	2.3				ST07 ST08 ST09 ST10 ST15 ST16 ST18 ST19 ST26	ST09 ST10 ST16 ST18 ST19
ST23	8/6/2017 07:15	5066.03	5599.8	4.5	37.221321	-76.824483	10	3.6	1.4				ST17 ST18 ST19 ST22 ST23 ST24 ST26 ST30	ST18 ST19 ST22 ST24 ST26
ST09	8/6/2017 07:15	3714.81	5041.4	5.9	37.216288	-76.839707	9	3.7	0.7				ST01 ST03 ST06 ST07 ST09 ST10 ST11 ST12 ST13 ST15 ST16 ST17 ST19	ST06 ST07 ST10 ST13 ST15
ST07	8/6/2017 07:16	3261.16	5411.44	5.5	37.219622	-76.844818	10	3.7	0.6				ST01 ST03 ST06 ST07 ST08 ST09 ST10 ST15 ST17	ST03 ST06 ST08 ST09 ST10
ST02	8/6/2017 07:16	2834.09	5358.03	5.8	37.21914	-76.84963	6	5.1	1.5				ST02 ST03 ST06 ST07 ST08 ST09 ST10 ST15	ST03 ST06 ST07 ST08 ST10
ST14	8/6/2017 07:17	4172.74	5096.65	8	37.216786	-76.834547	18	3.5					ST07 ST09 ST10 ST15 ST16 ST17 ST18 ST19 ST37	ST09 ST10 ST15 ST17 ST18 ST37
ST17	8/6/2017 07:17	4612.97	5149.66	4.5	37.217264	-76.829587	4	4.1	5.2				ST07 ST09 ST10 ST12 ST16 ST17 ST18 ST19 ST22 ST25 ST37	ST18 ST19 ST22 ST25 ST37
ST24	8/6/2017 07:18	5068.16	6049.19	3.3	37.22537	-76.824459	7	4.1	1.7				ST12 ST15 ST17 ST19 ST22 ST23 ST24 ST25 ST26 ST27 ST30	ST19 ST22 ST23 ST26 ST27
ST34	8/6/2017 07:19	6411.32	5751.89	6.5	37.22269	-76.809325	1	7.6	0.1				ST30 ST31 ST34 ST35 ST36	ST30 ST31 ST35
ST08	8/6/2017 07:19	3270.87	5856.04	3.8	37.223628	-76.84471	7	3.8	0.6				ST03 ST06 ST07 ST08 ST09 ST10 ST12 ST16	ST03 ST06 ST07 ST10 ST12
ST31	8/6/2017 07:19	5968.49	5689.17	5.3	37.222125	-76.814315	2	4.4	2.1				ST19 ST26 ST30 ST31 ST34	ST19 ST26 ST30 ST34
16254	8/6/2017 07:19	4431.47	5505.04	5.8	37.220466	-76.831633	10	3.5	0.9	28.5766			ST03 ST06 ST09 ST10 ST15 ST16 ST17 ST18 ST22 ST23 ST25 ST37	ST10 ST15 ST16 ST17 ST18 ST23
ST30	8/6/2017 07:19	5963.32	5287.38	4	37.218505	-76.814373	2	6.5	3				ST25 ST26 ST30 ST31 ST34	ST25 ST26 ST31 ST34
ST32	8/6/2017 07:21	5965.32	6109.44	5.4	37.225912	-76.81435	1	24.5	36.3				ST25 ST26 ST32 ST34	ST25 ST26 ST34
ST19	8/6/2017 07:22	4612.06	5996.51	3	37.224895	-76.829598	9	4.1	1.2				ST08 ST10 ST12 ST15 ST16 ST17 ST18 ST19 ST22 ST23 ST24 ST26 ST30	ST15 ST16 ST18 ST23 ST24
ST22	8/6/2017 07:22	5122.46	5223.88	4	37.217933	-76.823847	9	4	5.5				ST16 ST17 ST18 ST19 ST21 ST22 ST23 ST24 ST25 ST26 ST30 ST34 ST37	ST17 ST18 ST23 ST25 ST26
ST01	8/6/2017 07:22	2803.86	4950.5	7.3	37.215467	-76.84997	7	4.1	6.2				ST01 ST02 ST03 ST05 ST06 ST07 ST09 ST10	ST02 ST03 ST05 ST06 ST07
ST10	8/6/2017 07:22	3713.13	5444.38	5.2	37.219919	-76.839726	10	3.8	1.8				ST06 ST09 ST10 ST11 ST13 ST15 ST16 ST17	ST06 ST09 ST11 ST15 ST16
ST25	8/6/2017 07:23	5508.98	5248.31	4.2	37.218153	-76.819492	6	4.2	5.2				ST15 ST19 ST21 ST25 ST30 ST31 ST34	ST19 ST21 ST30 ST31 ST34
ST03	8/6/2017 07:24	2774.91	5822.16	2.4	37.223321	-76.850298	6	5.6	3				ST03 ST04 ST06 ST07 ST08 ST09 ST10 ST16	ST04 ST06 ST07 ST08 ST10
ST18	8/6/2017 07:25	4612.94	5542.45	5.4	37.220804	-76.829588	10	3.6	1.1				ST09 ST15 ST16 ST17 ST18 ST19 ST22 ST23 ST37	ST15 ST16 ST17 ST19 ST23
ST06	8/6/2017 07:25	3265.4	4993.49	6.5	37.215856	-76.84477	7	4.2	2.1				ST01 ST03 ST06 ST07 ST08 ST09 ST10 ST12 ST16 ST17 ST18 ST19 ST37	ST01 ST07 ST08 ST09 ST10
ST07	8/6/2017 07:26	3260.6	5410.96	5.5	37.219617	-76.844825	10	3.7	1.2				ST01 ST03 ST05 ST06 ST07 ST08 ST09 ST10 ST12 ST15 ST16 ST17 ST19	ST03 ST06 ST08 ST09 ST10
ST15	8/6/2017 07:26	4175.57	5494.96	5.2	37.220375	-76.834516	10	3.8	1.7				ST09 ST10 ST15 ST16 ST18 ST19 ST22 ST24 ST26	ST09 ST10 ST16 ST18 ST19
ST23	8/6/2017 07:26	5066.76	5599.59	4.5	37.221319	-76.824475	9	3.6	2				ST10 ST17 ST18 ST19 ST22 ST23 ST24 ST25 ST26 ST30	ST18 ST22 ST24 ST25 ST26
ST14	8/6/2017 07:26	4172.98	5096.91	8	37.216789	-76.834545	18	3.5					ST06 ST07 ST08 ST09 ST10 ST12 ST13 ST15 ST16 ST17 ST18 ST19 ST24 ST25 ST37	ST09 ST10 ST15 ST17 ST18 ST37
ST09	8/6/2017 07:26	3715.18	5039.83	5.9	37.216274	-76.839702	6	5	2.2				ST01 ST06 ST07 ST08 ST09 ST10 ST11 ST15 ST16 ST17 ST19 ST25 ST37	ST06 ST07 ST10 ST11 ST15
ST02	8/6/2017 07:26	2831.82	5355.76	5.8	37.219119	-76.849656	9	3.9	1.9				ST01 ST02 ST03 ST06 ST07 ST08 ST09 ST10	ST01 ST03 ST06 ST07 ST08
ST33	8/6/2017 07:27	6401.59	5360.25	8	37.219161	-76.809435	9	7.6					ST19 ST22 ST26 ST30 ST31 ST34	ST19 ST22 ST26 ST30 ST31 ST34
ST17	8/6/2017 07:27	4615.17	5147.16	4.5	37.217242	-76.829563	3	5.5	2.8				ST07 ST08 ST09 ST10 ST12 ST15 ST16 ST17 ST18 ST19 ST22 ST25 ST26 ST30	ST15 ST18 ST19 ST22 ST25
ST08	8/6/2017 07:28	3274.3	5852.76	3.8	37.223598	-76.844671	5	8.6	4.2				ST06 ST07 ST08 ST09 ST10 ST16 ST17 ST19 ST25	ST06 ST07 ST09 ST10 ST16
ST24	8/6/2017 07:28	5068.37	6049.49	3.3	37.225372	-76.824457	6	5.9	1.5				ST15 ST19 ST22 ST23 ST24 ST25 ST26 ST37	ST19 ST22 ST23 ST25 ST26
ST34	8/6/2017 07:29	6413.03	5750.62	6.5	37.222678	-76.809306	5	5.2	2.2				ST19 ST24 ST25 ST26 ST30 ST31 ST32 ST34 ST35 ST36	ST30 ST31 ST32 ST35 ST36
ST30	8/6/2017 07:30	5964.03	5290.89	4	37.218537	-76.814365	4	5.6	4.6				ST18 ST22 ST24 ST25 ST26 ST27 ST30 ST31 ST34	ST22 ST25 ST26 ST31 ST34
ST31	8/6/2017 07:30	5969.07	5689.55	5.3	37.222129	-76.814308	7	4.1	1.7				ST19 ST25 ST26 ST30 ST31 ST34	ST19 ST25 ST26 ST30 ST34
16254	8/6/2017 07:30	4430.83	5504.48	5.8	37.220461	-76.83164	13	3.5	0.5	28.5766			ST07 ST09 ST10 ST12 ST15 ST16 ST17 ST18 ST19 ST22 ST23 ST24 ST25 ST26	ST15 ST16 ST17 ST18 ST19 ST23
ST10	8/6/2017 07:31	3713.94	5445	5.2	37.219925	-76.839717	10	3.8	0.9				ST06 ST07 ST09 ST10 ST13 ST15 ST16 ST17 ST19 ST37	ST06 ST07 ST09 ST15 ST16
ST22	8/6/2017 07:31	5122.39	5223.59	4	37.217931	-76.823848	9	4	5.2				ST09 ST15 ST16 ST17 ST18 ST19 ST22 ST23 ST25 ST26 ST30 ST37	ST17 ST18 ST23 ST25 ST26
ST19	8/6/2017 07:31	4611.15	5992.22	3	37.224856	-76.829608	5	10.9	5.5				ST08 ST10 ST12 ST15 ST17 ST18 ST19 ST22 ST23 ST25 ST26 ST28 ST30 ST37	ST15 ST17 ST18 ST22 ST23
ST35	8/6/2017 07:32	6414.39	6207.42	7.2	37.226794	-76.80929	3	4.6	0.6				ST26 ST32 ST34 ST35 ST36	ST26 ST32 ST34 ST36
ST25	8/6/2017 07:32	5511.73	5245.59	4.2	37.218129	-76.819461	8	4.1	2.3				ST15 ST18 ST19 ST22 ST24 ST25 ST26 ST30 ST31 ST37	ST22 ST24 ST26 ST30 ST31
ST01	8/6/2017 07:33	2805.96	4948.92	7.3	37.215453	-76.849946	6	4.3	5.3				ST01 ST03 ST05 ST06 ST07 ST08 ST09 ST10	ST03 ST05 ST06 ST07 ST09
ST37	8/6/2017 07:33	4615.56	4656.46	2.7	37.21282	-76.829558	5	6.7	10.1				ST13 ST15 ST17 ST18 ST22 ST37	ST13 ST15 ST17 ST18 ST22
ST18	8/6/2017 07:34	4612.46	5542.53	5.4	37.220804	-76.829593	9	3.7	1.6				ST15 ST16 ST17 ST18 ST19 ST24 ST25 ST37	ST15 ST16 ST17 ST19 ST24
ST03	8/6/2017 07:34	2772.08	5820.62	2.4	37.223308	-76.85033	8	4.5	0.3				ST01 ST03 ST04 ST06 ST07 ST08 ST09 ST10 ST12	ST01 ST04 ST06 ST07 ST08
ST14	8/6/2017 07:35	4173.13	5096.91	8	37.216789	-76.834543	18	3.5					ST03 ST07 ST08 ST09 ST10 ST12 ST15 ST17 ST18 ST19 ST37	ST09 ST10 ST15 ST17 ST18 ST37
ST23	8/6/2017 07:36	5067.79	5601.28	4.5	37.221334	-76.824463	7	4.1	2.2				ST17 ST18 ST19 ST22 ST23 ST30 ST34	ST17 ST18 ST19 ST22 ST30
ST15	8/6/2017 07:36	4175.13	5495.04	5.2	37.220376	-76.834521	15	3.7	1.4				ST03 ST06 ST07 ST09 ST10 ST16 ST18 ST19	ST07 ST09 ST10 ST16 ST18 ST19
ST08	8/6/2017 07:36	3272.04	5855.51	3.8	37.223623	-76.844697	10	3.8	0.7				ST03 ST07 ST08 ST09 ST10 ST12 ST15 ST16 ST19	ST03 ST07 ST10 ST12 ST16
ST09	8/6/2017 07:37	3714.99	5041.76	5.9	37.216291	-76.839705	9	3.7	0.7				ST01 ST06 ST07 ST08 ST09 ST10 ST13 ST15 ST18	ST06 ST07 ST10 ST13 ST15
ST17	8/6/2017 07:37	4612.76	5150.25	4.5	37.21727	-76.82959	7	3.8	5.6				ST10 ST15 ST16 ST17 ST18 ST19 ST22 ST24 ST26 ST37	ST15 ST18 ST19 ST22 ST37
ST34	8/6/2017 07:38	6412.51	5750.96	6.5	37.222681	-76.809312	5	5.2	1.6				ST22 ST25 ST26 ST30 ST31 ST32 ST34 ST35 ST36	ST30 ST31 ST32 ST35 ST36
ST24	8/6/2017 07:38	5070.94	6047.86	3.3	37.225358	-76.824428	8	4.4	4.3				ST15 ST17 ST18 ST23 ST24 ST25 ST27 ST28 ST30	ST18 ST23 ST25 ST27 ST28
ST10	8/6/2017 07:39	3715.56	5445.01	5.2	37.219925	-76.839699	8	3.7	1.5				ST01 ST07 ST09 ST10 ST11 ST15 ST17	ST07 ST09 ST11 ST15 ST17
ST30	8/6/2017 07:40	5964.56	5288.35	4	37.218514	-76.814359	6	5.5	2.3				ST17 ST19 ST24 ST25 ST26 ST27 ST30 ST31 ST34	ST25 ST26 ST27 ST31 ST34
ST32	8/6/2017 07:41	5961.58	6145.62	5.4	37.226238	-76.814392	2	6	0.8				ST22 ST26 ST32 ST34 ST35	ST22 ST26 ST34 ST35
ST31	8/6/2017 07:41	5968.94	5690.19	5.3	37.222134	-76.81431	5	4.9	1.1				ST19 ST24 ST25 ST26 ST31 ST34	ST19 ST24 ST25 ST26 ST34
ST22	8/6/2017 07:41	5130.82	5229.35	4	37.217983	-76.823753	1	39.6	12.4				ST22 ST24 ST34 ST36	ST24 ST34 ST36
ST19	8/6/2017 07:42	4611.62	5997.62	3	37.224905	-76.829603	6	5.2	0.3				ST09 ST15 ST17 ST18 ST19 ST22 ST23 ST24 ST25 ST26 ST37	ST15 ST17 ST18 ST23 ST24
ST01	8/6/2017 07:42	2804.5	4950.12	7.3	37.215464	-76.849962	7	4.1	5.9				ST01 ST02 ST03 ST05 ST06 ST07 ST08 ST09 ST10	ST02 ST03 ST05 ST06 ST07
ST25	8/6/2017 07:43	5512.33	5245.1	4.2	37.218124	-76.819455	8	4.1	2.1				ST18 ST19 ST22 ST24 ST25 ST26 ST30 ST31	ST22 ST24 ST26 ST30 ST31
ST37	8/6/2017 07:43	4623.15	4653.44	2.7	37.212793	-76.829473	2	16.4	5.6				ST15 ST17 ST18 ST22 ST25 ST37	ST15 ST18 ST22 ST25
ST35	8/6/2017 07:43	6413.26	6207.63	7.2	37.226796	-76.809302	1	4.8	1				ST32 ST34 ST35 ST36	ST32 ST34 ST36
ST18	8/6/2017 07:43	4611.51	5542.27	5.4	37.220802	-76.829604	10	3.6	2.6				ST15 ST16 ST17 ST18 ST19 ST22 ST23 ST37	ST15 ST16 ST17 ST19 ST23
ST03	8/6/2017 07:44	2773.73	5820.51	2.4	37.223306	-76.850312	6	4.3	1.4				ST01 ST02 ST03 ST04 ST08 ST10 ST12	ST01 ST02 ST04 ST08 ST10
ST15	8/6/2017 07:44	4174.89	5498.36	5.2	37.220406	-76.834524	6	4.5	2.1				ST06 ST09 ST10 ST15 ST18 ST19 ST24	ST06 ST09 ST10 ST18 ST19
ST14	8/6/2017 07:45	4173.55	5097.58	8	37.216795	-76.834538	18	3.5					ST07 ST09 ST10 ST15 ST16 ST17 ST18 ST19 ST37	ST09 ST10 ST15 ST17 ST18 ST37
ST33	8/6/2017 07:45	6407.76	5357.61	8	37.219137	-76.809366	7	6.8					ST22 ST26 ST30 ST31 ST34 ST35	ST22 ST26 ST30 ST31 ST34 ST35
ST08	8/6/2017 07:46	3272.17	5854.61	3.8	37.223615	-76.844695	5	6	1.4				ST06 ST07 ST08 ST09 ST11 ST12 ST19	ST06 ST07 ST09 ST11 ST12
ST06	8/6/2017 07:46	3265.55	4990.97	6.5	37.215833	-76.844768	7	4.2	0.7				ST01 ST06 ST07 ST08 ST09 ST10 ST15 ST16	ST01 ST07 ST08 ST09 ST10
ST07	8/6/2017 07:46	3261.73	5410.16	5.5	37.21961	-76.844812	10	3.7	1.3				ST01 ST03 ST06 ST07 ST08 ST09 ST10 ST15	ST03 ST06 ST08 ST09 ST10
ST09	8/6/2017 07:47	3715.5	5042.18	5.9	37.216295	-76.839699	9	3.7	1.2				ST01 ST06 ST07 ST08 ST09 ST10 ST13 ST15 ST16 ST17 ST18 ST19 ST37	ST06 ST07 ST10 ST13 ST15
ST34	8/6/2017 07:47	6411.96	5751.37	6.5	37.222685	-76.809318	5	5.2	0.9				ST19 ST22 ST24 ST25 ST26 ST30 ST31 ST32 ST34 ST35 ST36	ST30 ST31 ST32 ST35 ST36
ST23	8/6/2017 07:47	5067.1	5600.49	4.5	37.221327	-76.824471	9	3.7	1.7				ST18 ST19 ST22 ST23 ST25 ST26 ST34	ST18 ST19 ST22 ST25 ST26
ST17	8/6/2017 07:47	4613.3	5150.74	4.5	37.217274	-76.829584	7	3.9	5.4				ST10 ST15 ST16 ST17 ST22 ST37	ST10 ST15 ST16 ST22 ST37
ST10	8/6/2017 07:48	3711.39	5446.73	5.2	37.21994	-76.839746	7	4.4	3				ST01 ST06 ST09 ST10 ST12 ST13 ST16 ST17 ST19	ST06 ST09 ST12 ST13 ST16
ST24	8/6/2017 07:48	5068.64	6049.73	3.3	37.225375	-76.824454	9	3.8	1.4				ST15 ST18 ST19 ST22 ST23 ST24 ST25 ST26 ST27 ST28 ST30	ST19 ST23 ST26 ST27 ST28
ST02	8/6/2017 07:49	2833.67	5355.22	5.8	37.219114	-76.849635	6	4.1	1.5				ST01 ST02 ST03 ST07 ST09 ST10	ST01 ST03 ST07 ST09 ST10
ST31	8/6/2017 07:50	5970.16	5691.11	5.3	37.222143	-76.814296	7	3.9	1.4				ST24 ST25 ST26 ST30 ST31 ST34	ST24 ST25 ST26 ST30 ST34
16254	8/6/2017 07:51	4430.86	5505.57	5.8	37.220471	-76.83164	8	3.6	0.8	28.5766			ST10 ST15 ST16 ST17 ST18 ST37	ST10 ST15 ST16 ST17 ST18 ST37
ST30	8/6/2017 07:51	5964.46	5294.34	4	37.218568	-76.814361	5	6.9	7.7				ST22 ST26 ST30 ST31 ST34 ST35	ST22 ST26 ST31 ST34 ST35
ST22	8/6/2017 07:52	5122.13	5223.88	4	37.217933	-76.823851	9	4	5.6				ST15 ST17 ST18 ST19 ST21 ST22 ST23 ST24 ST25 ST26 ST30 ST34 ST37	ST17 ST18 ST23 ST25 ST26
ST18	8/6/2017 07:53	4612.71	5541.96	5.4	37.220799	-76.829591	10	3.6	1.5				ST15 ST17 ST18 ST19 ST22 ST23 ST25 ST26 ST37	ST15 ST17 ST19 ST22 ST23
ST03	8/6/2017 07:53	2771.66	5821.03	2.4	37.223311	-76.850335	8	4.5	0.8				ST01 ST03 ST04 ST06 ST07 ST08 ST12	ST01 ST04 ST06 ST07 ST08
ST14	8/6/2017 07:54	4173.47	5097.78	8	37.216797	-76.834539	18	3.5					ST09 ST10 ST15 ST16 ST17 ST18 ST19 ST37	ST09 ST10 ST15 ST17 ST18 ST37
ST35	8/6/2017 07:55	6413.7	6206.91	7.2	37.22679	-76.809297	7	4.2	0.4				ST28 ST30 ST32 ST34 ST35 ST36	ST28 ST30 ST32 ST34 ST36
ST33	8/6/2017 07:55	6405.94	5357.91	8	37.21914	-76.809386	5	8					ST22 ST26 ST30 ST31 ST34	ST22 ST26 ST30 ST31 ST34
ST06	8/6/2017 07:55	3265.34	4992.16	6.5	37.215844	-76.84477	7	4.2	0.9				ST01 ST03 ST06 ST07 ST08 ST09 ST10 ST17	ST01 ST07 ST08 ST09 ST10
ST08	8/6/2017 07:55	3274.3	5856	3.8	37.223627	-76.844671	1	7	2.9				ST07 ST08 ST10 ST12	ST07 ST10 ST12
ST34	8/6/2017 07:56	6411.88	5751.96	6.5	37.22269	-76.809319	3	6.1	0.6				ST22 ST25 ST26 ST30 ST31 ST34 ST35 ST36	ST26 ST30 ST31 ST35 ST36
ST10	8/6/2017 07:56	3714.9	5446.09	5.2	37.219935	-76.839706	7	3.8	0.7				ST07 ST09 ST10 ST11 ST12 ST16	ST07 ST09 ST11 ST12 ST16
ST07	8/6/2017 07:57	3262.47	5409.79	5.5	37.219607	-76.844804	10	3.7	1.8				ST01 ST03 ST06 ST07 ST08 ST09 ST10	ST03 ST06 ST08 ST09 ST10
ST09	8/6/2017 07:57	3715.51	5042.47	5.9	37.216298	-76.839699	9	3.7	1.3				ST06 ST07 ST09 ST10 ST13 ST15 ST17 ST37	ST06 ST07 ST10 ST13 ST15
ST17	8/6/2017 07:58	4612.16	5146.39	4.5	37.217235	-76.829597	4	6.2	5.9				ST10 ST13 ST16 ST17 ST37	ST10 ST13 ST16 ST37
ST24	8/6/2017 07:58	5068.03	6049.27	3.3	37.22537	-76.82446	7	4.1	1.7				ST19 ST23 ST24 ST26 ST27 ST34 ST35	ST19 ST23 ST26 ST27 ST35
ST23	8/6/2017 07:58	5067.43	5598.63	4.5	37.22131	-76.824467	10	3.7	3.1				ST19 ST22 ST23 ST24 ST25 ST26 ST30 ST34	ST19 ST22 ST24 ST25 ST26
ST02	8/6/2017 07:59	2832.92	5356.67	5.8	37.219127	-76.849643	9	3.9	0.5				ST01 ST02 ST03 ST06 ST07 ST08 ST09 ST10	ST01 ST03 ST06 ST07 ST08
ST31	8/6/2017 08:01	5969.36	5688.38	5.3	37.222118	-76.814305	7	3.9	2.9				ST22 ST24 ST25 ST26 ST31 ST32 ST34	ST22 ST25 ST26 ST32 ST34
ST25	8/6/2017 08:01	5511.67	5244.35	4.2	37.218118	-76.819462	6	4.1	1.1				ST17 ST19 ST22 ST24 ST25 ST26 ST30	ST17 ST22 ST24 ST26 ST30
ST30	8/6/2017 08:01	5961.81	5295.54	4	37.218578	-76.814391	2	15.1	9.8				ST25 ST30 ST31 ST34 ST35	ST25 ST31 ST34 ST35
ST15	8/6/2017 08:01	4175.63	5496.33	5.2	37.220388	-76.834515	4	4	1.2				ST09 ST10 ST15 ST16 ST18	ST09 ST10 ST16 ST18
16254	8/6/2017 08:02	4430.88	5505.03	5.8	37.220466	-76.831639	10	3.5	0.3	28.5766			ST09 ST10 ST15 ST16 ST17 ST18 ST22 ST23 ST24 ST30	ST10 ST15 ST16 ST17 ST18 ST23
ST22	8/6/2017 08:02	5122.09	5223.94	4	37.217934	-76.823851	9	4	5.7				ST15 ST17 ST18 ST19 ST21 ST22 ST23 ST24 ST25 ST26 ST27 ST30 ST34 ST37	ST17 ST18 ST23 ST25 ST26
ST03	8/6/2017 08:03	2771.76	5821.08	2.4	37.223312	-76.850334	8	4.5	0.7				ST01 ST03 ST04 ST06 ST07 ST08 ST10	ST01 ST04 ST06 ST07 ST08
ST19	8/6/2017 08:03	4611.22	5996.01	3	37.22489	-76.829608	6	5.3	1.8				ST09 ST15 ST16 ST17 ST18 ST19 ST22 ST23 ST25 ST30	ST15 ST16 ST17 ST18 ST23
ST01	8/6/2017 08:03	2804.23	4949.37	7.3	37.215457	-76.849965	7	4.1	5.2				ST01 ST02 ST03 ST05 ST06 ST07 ST10	ST02 ST03 ST05 ST06 ST07
ST18	8/6/2017 08:04	4613.07	5541.52	5.4	37.220795	-76.829587	10	3.6	1.4				ST09 ST15 ST17 ST18 ST19 ST22 ST23 ST25 ST26 ST37	ST15 ST17 ST19 ST22 ST23
ST14	8/6/2017 08:04	4173.3	5097.81	8	37.216797	-76.834541	18	3.5					ST06 ST07 ST09 ST10 ST13 ST15 ST17 ST18 ST25 ST37	ST09 ST10 ST15 ST17 ST18 ST37
ST06	8/6/2017 08:05	3265.05	4991.57	6.5	37.215838	-76.844774	10	3.8	0.2				ST01 ST03 ST05 ST06 ST07 ST08 ST09 ST10 ST17	ST01 ST05 ST07 ST09 ST10
ST10	8/6/2017 08:05	3714.55	5445.07	5.2	37.219925	-76.83971	1	4.8	0.8				ST07 ST09 ST10 ST15	ST07 ST09 ST15
ST33	8/6/2017 08:05	6409.56	5354.83	8	37.219112	-76.809346	9	6.3					ST25 ST26 ST30 ST31 ST34 ST35	ST25 ST26 ST30 ST31 ST34 ST35
ST35	8/6/2017 08:06	6413.55	6207.41	7.2	37.226794	-76.809299	2	4.5	0.6				ST27 ST32 ST34 ST35 ST36	ST27 ST32 ST34 ST36
ST34	8/6/2017 08:06	6413.15	5750.54	6.5	37.222678	-76.809304	5	5.2	2.4				ST22 ST25 ST26 ST30 ST31 ST32 ST34 ST35 ST36	ST30 ST31 ST32 ST35 ST36
ST07	8/6/2017 08:07	3262.33	5409.73	5.5	37.219606	-76.844805	10	3.7	1.8				ST01 ST03 ST06 ST07 ST08 ST09 ST10	ST03 ST06 ST08 ST09 ST10
ST02	8/6/2017 08:08	2833.54	5352.09	5.8	37.219086	-76.849636	1	14.3	4.6				ST02 ST03 ST07 ST09 ST10	ST03 ST09 ST10
ST17	8/6/2017 08:08	4613.48	5150.15	4.5	37.217269	-76.829582	7	3.8	4.9				ST09 ST15 ST17 ST18 ST19 ST22 ST25 ST26 ST30 ST37	ST15 ST18 ST19 ST22 ST37
ST24	8/6/2017 08:08	5072.72	6045.33	3.3	37.225335	-76.824408	3	8.6	7.4				ST23 ST24 ST25 ST26 ST27	ST23 ST25 ST26 ST27
ST09	8/6/2017 08:08	3713.99	5042.38	5.9	37.216297	-76.839716	1	9.9	0.6				ST06 ST07 ST09 ST10 ST12	ST06 ST07 ST10
ST23	8/6/2017 08:08	5065.74	5599.54	4.5	37.221318	-76.824486	8	3.7	1.6				ST17 ST22 ST23 ST24 ST25 ST26 ST30	ST17 ST22 ST24 ST25 ST26
ST31	8/6/2017 08:10	5970.34	5689.6	5.3	37.222129	-76.814294	10	3.6	2.2				ST22 ST24 ST26 ST27 ST30 ST31 ST34 ST35	ST26 ST27 ST30 ST34 ST35
ST15	8/6/2017 08:10	4176.23	5495.96	5.2	37.220384	-76.834508	7	4	1.8				ST09 ST15 ST16 ST18 ST19 ST23 ST26	ST09 ST16 ST18 ST19 ST23
ST25	8/6/2017 08:11	5511.83	5243.41	4.2	37.218109	-76.81946	6	4.1	0.9				ST15 ST17 ST22 ST24 ST25 ST26 ST30 ST31	ST17 ST22 ST26 ST30 ST31
16254	8/6/2017 08:12	4430.37	5504.42	5.8	37.220461	-76.831645	12	3.4	0.5	28.5766			ST09 ST10 ST12 ST15 ST16 ST17 ST18 ST19 ST22 ST24 ST25 ST37	ST10 ST15 ST16 ST17 ST18 ST19
ST30	8/6/2017 08:12	5963.87	5291.07	4	37.218538	-76.814367	4	5.6	4.9				ST22 ST24 ST25 ST26 ST30 ST31 ST34	ST22 ST25 ST26 ST31 ST34
ST03	8/6/2017 08:12	2771.16	5820.72	2.4	37.223308	-76.850341	8	4.6	1.2				ST01 ST03 ST04 ST06 ST07 ST08 ST09	ST01 ST04 ST06 ST07 ST08
ST01	8/6/2017 08:13	2814.03	4955.74	7.3	37.215515	-76.849855	5	10.5	15.7				ST01 ST03 ST06 ST07 ST09 ST10 ST37	ST03 ST06 ST07 ST09 ST10
ST14	8/6/2017 08:13	4170.74	5093.04	8	37.216754	-76.83457	15	4.2					ST01 ST06 ST07 ST12 ST13 ST17	ST01 ST06 ST07 ST12 ST13 ST17
ST19	8/6/2017 08:13	4603.19	6018.04	3	37.225089	-76.829698	1	64	22.1				ST19 ST22 ST23 ST27 ST37	ST22 ST23 ST37
ST18	8/6/2017 08:14	4613.07	5541.34	5.4	37.220794	-76.829587	10	3.7	1.6				ST15 ST16 ST17 ST18 ST19 ST22 ST24 ST25 ST37	ST15 ST16 ST17 ST19 ST22
ST10	8/6/2017 08:14	3714.83	5444.46	5.2	37.21992	-76.839707	8	3.8	1.5				ST07 ST09 ST10 ST15 ST16 ST17	ST07 ST09 ST15 ST16 ST17
ST06	8/6/2017 08:15	3265.49	4991.73	6.5	37.21584	-76.844769	7	4.2	0.6				ST01 ST03 ST06 ST07 ST08 ST09 ST10 ST15 ST17	ST01 ST07 ST08 ST09 ST10
ST34	8/6/2017 08:16	6410.96	5752.16	6.5	37.222692	-76.809329	6	6.3	0.4				ST22 ST24 ST25 ST26 ST30 ST31 ST34 ST35	ST25 ST26 ST30 ST31 ST35
ST07	8/6/2017 08:16	3260.72	5410.07	5.5	37.219609	-76.844823	10	3.7	1.7				ST01 ST03 ST06 ST07 ST08 ST09 ST10 ST12 ST15	ST03 ST06 ST08 ST09 ST10
ST02	8/6/2017 08:17	2831.51	5356.11	5.8	37.219122	-76.849659	6	5.7	2				ST02 ST03 ST06 ST07 ST09 ST10	ST03 ST06 ST07 ST09 ST10
ST08	8/6/2017 08:18	3271.94	5855.18	3.8	37.22362	-76.844698	2	8.3	0.8				ST06 ST07 ST08 ST09 ST12	ST06 ST07 ST09 ST12
ST09	8/6/2017 08:18	3715.17	5041.45	5.9	37.216289	-76.839703	9	3.7	0.9				ST01 ST06 ST07 ST09 ST10 ST13 ST15	ST06 ST07 ST10 ST13 ST15
ST17	8/6/2017 08:19	4613.48	5151.27	4.5	37.217279	-76.829582	7	3.8	5.5				ST06 ST09 ST10 ST13 ST15 ST16 ST17 ST18 ST19 ST22 ST25 ST26 ST37	ST15 ST18 ST19 ST22 ST37
ST31	8/6/2017 08:19	5969.78	5691.38	5.3	37.222145	-76.8143	1	5.9	1				ST26 ST27 ST31 ST34	ST26 ST27 ST34
ST15	8/6/2017 08:20	4174.67	5496.47	5.2	37.220389	-76.834526	10	3.6	0.3				ST06 ST09 ST10 ST15 ST16 ST17 ST18	ST09 ST10 ST16 ST17 ST18
ST37	8/6/2017 08:21	4617.36	4654.48	2.7	37.212803	-76.829538	2	7	7.4				ST13 ST17 ST18 ST22 ST25 ST37	ST13 ST18 ST22 ST25
ST22	8/6/2017 08:21	5122.13	5223.68	4	37.217931	-76.823851	9	4	5.4				ST09 ST13 ST17 ST18 ST19 ST22 ST23 ST24 ST25 ST26 ST30 ST37	ST17 ST18 ST23 ST25 ST26
ST03	8/6/2017 08:22	2771.18	5820.48	2.4	37.223306	-76.85034	1	6.8	1.2				ST03 ST04 ST06 ST08	ST04 ST06 ST08
ST01	8/6/2017 08:22	2803	4946.62	7.3	37.215432	-76.849979	7	4.2	2.3				ST01 ST02 ST05 ST06 ST07 ST09 ST10 ST17 ST37	ST02 ST05 ST06 ST07 ST09
ST14	8/6/2017 08:23	4171.35	5095.44	8	37.216776	-76.834563	19	3.5					ST09 ST12 ST13 ST15 ST16 ST17 ST18 ST22 ST25 ST37	ST09 ST13 ST15 ST17 ST18 ST37
16254	8/6/2017 08:23	4430.53	5504.67	5.8	37.220463	-76.831643	12	3.4	0.2	28.5766			ST10 ST15 ST16 ST17 ST18 ST19 ST22 ST24 ST25 ST37	ST10 ST15 ST16 ST17 ST18 ST19
ST10	8/6/2017 08:23	3714.07	5444.06	5.2	37.219916	-76.839716	8	4.2	1.7				ST06 ST07 ST09 ST10 ST15 ST37	ST06 ST07 ST09 ST15 ST37
ST19	8/6/2017 08:24	4612.41	5996.61	3	37.224896	-76.829594	3	7.4	1.2				ST17 ST18 ST19 ST22 ST23 ST24 ST26 ST27	ST17 ST18 ST23 ST24 ST27
ST33	8/6/2017 08:24	6406.88	5356.54	8	37.219128	-76.809376	3	8.4					ST26 ST30 ST31 ST34	ST26 ST30 ST31 ST34
ST35	8/6/2017 08:25	6413.66	6207	7.2	37.226791	-76.809298	6	4.2	0.4				ST27 ST30 ST32 ST34 ST35 ST36	ST27 ST30 ST32 ST34 ST36
ST18	8/6/2017 08:25	4612.07	5541.5	5.4	37.220795	-76.829598	10	3.6	2.3				ST15 ST17 ST18 ST19 ST22 ST24	ST15 ST17 ST19 ST22 ST24
ST06	8/6/2017 08:25	3265.34	4991.86	6.5	37.215841	-76.84477	9	4	0.6				ST01 ST02 ST05 ST06 ST07 ST09 ST10 ST37	ST01 ST02 ST07 ST09 ST10
ST07	8/6/2017 08:26	3260.95	5409.32	5.5	37.219603	-76.844821	10	3.7	2.3				ST01 ST03 ST06 ST07 ST08 ST09 ST10	ST03 ST06 ST08 ST09 ST10
ST23	8/6/2017 08:27	5067.72	5598.63	4.5	37.22131	-76.824464	10	3.7	3.3				ST17 ST19 ST22 ST23 ST24 ST25 ST26 ST30	ST19 ST22 ST24 ST25 ST26
ST34	8/6/2017 08:27	6411.8	5750.49	6.5	37.222677	-76.80932	2	8.1	1.6				ST31 ST32 ST34 ST35 ST36	ST31 ST32 ST35 ST36
ST02	8/6/2017 08:27	2831.09	5355.24	5.8	37.219114	-76.849664	3	4.7	2.8				ST01 ST02 ST03 ST06 ST09	ST01 ST03 ST06 ST09
ST24	8/6/2017 08:27	5068.66	6050.15	3.3	37.225378	-76.824453	9	3.8	1.1				ST17 ST19 ST22 ST23 ST24 ST25 ST26 ST27 ST28 ST30	ST19 ST23 ST26 ST27 ST28
ST09	8/6/2017 08:28	3715.25	5041.5	5.9	37.216289	-76.839702	9	3.7	1				ST06 ST07 ST09 ST10 ST13 ST15 ST17	ST06 ST07 ST10 ST13 ST15
ST08	8/6/2017 08:28	3271.21	5855.36	3.8	37.223622	-76.844706	2	4.2	0.5				ST03 ST06 ST07 ST08 ST12	ST03 ST06 ST07 ST12
ST17	8/6/2017 08:30	4613.02	5150.96	4.5	37.217276	-76.829587	6	3.9	5.7				ST09 ST16 ST17 ST18 ST22 ST24 ST25 ST37	ST09 ST18 ST22 ST25 ST37
ST31	8/6/2017 08:30	5969.52	5689.13	5.3	37.222125	-76.814303	9	3.7	2.2				ST22 ST24 ST25 ST26 ST27 ST30 ST31 ST34	ST25 ST26 ST27 ST30 ST34
ST15	8/6/2017 08:30	4174.7	5495.53	5.2	37.220381	-76.834526	7	3.8	0.8				ST09 ST15 ST16 ST17 ST18 ST23 ST26	ST09 ST16 ST17 ST18 ST23
ST37	8/6/2017 08:31	4618.65	4649.73	2.7	37.21276	-76.829523	1	9.5	3				ST13 ST17 ST18 ST22 ST37	ST13 ST18 ST22
ST22	8/6/2017 08:31	5122.43	5223.28	4	37.217928	-76.823848	9	4	4.9				ST17 ST18 ST22 ST23 ST24 ST25 ST26 ST30 ST37	ST17 ST18 ST23 ST25 ST26
ST25	8/6/2017 08:31	5510.57	5244.22	4.2	37.218116	-76.819475	10	3.6	0.9				ST21 ST22 ST24 ST25 ST26 ST30 ST31 ST34 ST37	ST21 ST22 ST26 ST30 ST31
ST30	8/6/2017 08:32	5963.92	5290.68	4	37.218535	-76.814367	4	5.6	4.5				ST17 ST22 ST24 ST25 ST26 ST30 ST31 ST34	ST22 ST25 ST26 ST31 ST34
ST03	8/6/2017 08:32	2772.91	5821.43	2.4	37.223315	-76.850321	8	4.5	1				ST01 ST03 ST04 ST06 ST07 ST08 ST12	ST01 ST04 ST06 ST07 ST08
ST14	8/6/2017 08:33	4167.87	5094.73	8	37.216769	-76.834602	4	4.3					ST13 ST15 ST18 ST37	ST13 ST15 ST18 ST37
ST35	8/6/2017 08:33	6413.96	6207.06	7.2	37.226791	-76.809294	3	4.5	0.1				ST28 ST32 ST34 ST35 ST36	ST28 ST32 ST34 ST36
ST19	8/6/2017 08:34	4612.1	5996	3	37.22489	-76.829598	6	5.2	1.7				ST12 ST15 ST17 ST18 ST19 ST23 ST24 ST26	ST15 ST17 ST18 ST23 ST24
ST10	8/6/2017 08:34	3714.86	5444.38	5.2	37.219919	-76.839707	10	3.8	1.5				ST06 ST07 ST09 ST10 ST15 ST16 ST17	ST06 ST07 ST09 ST15 ST16
16254	8/6/2017 08:34	4430.79	5502.66	5.8	37.220445	-76.83164	13	3.5	2.2	28.5766			ST09 ST15 ST16 ST17 ST18 ST19 ST22 ST23 ST25	ST15 ST16 ST17 ST18 ST19 ST23
ST33	8/6/2017 08:35	6407.67	5357.15	8	37.219133	-76.809367	5	7					ST26 ST30 ST31 ST34 ST35	ST26 ST30 ST31 ST34 ST35
ST18	8/6/2017 08:35	4612.48	5540.76	5.4	37.220788	-76.829593	1	4.5	2.4				ST15 ST18 ST19 ST22	ST15 ST19 ST22
ST06	8/6/2017 08:35	3265.22	4992.02	6.5	37.215842	-76.844772	8	4.2	0.7				ST01 ST03 ST06 ST07 ST09 ST10	ST01 ST03 ST07 ST09 ST10
ST07	8/6/2017 08:36	3260.7	5409.03	5.5	37.2196	-76.844824	9	3.7	2.6				ST01 ST06 ST07 ST08 ST09 ST10	ST01 ST06 ST08 ST09 ST10
ST23	8/6/2017 08:37	5068.67	5598.69	4.5	37.221311	-76.824453	10	3.6	3.9				ST17 ST18 ST19 ST22 ST23 ST24 ST25 ST26 ST30	ST18 ST22 ST24 ST25 ST26
ST24	8/6/2017 08:37	5068.84	6050.85	3.3	37.225385	-76.824451	6	5.4	0.9				ST18 ST19 ST22 ST23 ST24 ST25 ST26 ST34	ST18 ST19 ST22 ST23 ST26
ST34	8/6/2017 08:37	6411.9	5751.74	6.5	37.222689	-76.809319	3	6.1	0.7				ST22 ST24 ST26 ST30 ST31 ST34 ST35 ST36	ST26 ST30 ST31 ST35 ST36
ST09	8/6/2017 08:37	3715.5	5041.44	5.9	37.216289	-76.839699	9	3.7	1.3				ST01 ST06 ST07 ST09 ST10 ST11 ST13 ST15 ST17	ST06 ST07 ST10 ST13 ST15
ST02	8/6/2017 08:38	2831.09	5354.87	5.8	37.219111	-76.849664	9	3.9	3				ST01 ST02 ST03 ST06 ST07 ST08 ST09	ST01 ST03 ST06 ST07 ST08
ST27	8/6/2017 08:40	5517.38	6100.45	4.2	37.225831	-76.819397	2	4.5	3.1				ST19 ST24 ST26 ST27 ST28	ST19 ST24 ST26 ST28
ST31	8/6/2017 08:40	5969.83	5689.62	5.3	37.222129	-76.8143	1	4.8	1.9				ST24 ST30 ST31 ST34	ST24 ST30 ST34
ST22	8/6/2017 08:41	5123.22	5221.39	4	37.217911	-76.823839	9	4	2.9				ST17 ST18 ST19 ST21 ST22 ST23 ST25 ST26 ST30 ST37	ST17 ST18 ST23 ST25 ST26
ST17	8/6/2017 08:41	4613.13	5149.55	4.5	37.217263	-76.829586	7	3.8	5				ST09 ST10 ST15 ST17 ST18 ST19 ST22 ST24 ST25 ST26 ST37	ST15 ST18 ST19 ST22 ST37
ST30	8/6/2017 08:41	5964.63	5287.4	4	37.218505	-76.814359	2	6.5	1.7				ST25 ST26 ST30 ST31 ST34	ST25 ST26 ST31 ST34
ST37	8/6/2017 08:42	4618.68	4650.79	2.7	37.212769	-76.829523	1	9.5	3.7				ST13 ST17 ST18 ST22 ST37	ST13 ST18 ST22
ST25	8/6/2017 08:42	5512.17	5241.21	4.2	37.218089	-76.819456	3	4.4	2.6				ST17 ST19 ST22 ST25 ST26 ST30 ST34	ST17 ST22 ST26 ST30 ST34
ST01	8/6/2017 08:42	2802.27	4946.43	7.3	37.215431	-76.849987	3	9.4	2.4				ST01 ST02 ST03 ST06 ST07 ST09	ST02 ST03 ST06 ST07 ST09
ST14	8/6/2017 08:43	4171.98	5094.87	8	37.21677	-76.834556	14	3.8					ST06 ST07 ST09 ST10 ST15 ST17 ST18 ST22	ST06 ST09 ST10 ST15 ST17 ST18
ST10	8/6/2017 08:44	3714.71	5444.21	5.2	37.219918	-76.839708	8	3.7	1.6				ST07 ST09 ST10 ST11 ST15 ST17	ST07 ST09 ST11 ST15 ST17
ST19	8/6/2017 08:44	4614.46	5993.11	3	37.224864	-76.829571	6	7.1	5.3				ST17 ST18 ST19 ST22 ST23 ST24 ST25 ST26	ST17 ST18 ST22 ST23 ST24
ST33	8/6/2017 08:45	6403.73	5358.24	8	37.219143	-76.809411	1	9.2					ST30 ST31 ST34	ST30 ST31 ST34
16254	8/6/2017 08:45	4430.9	5502.63	5.8	37.220445	-76.831639	13	3.5	2.3	28.5766			ST06 ST09 ST15 ST16 ST17 ST18 ST19 ST23	ST15 ST16 ST17 ST18 ST19 ST23
ST06	8/6/2017 08:45	3267.1	4992.79	6.5	37.215849	-76.844751	7	4.2	2.6				ST01 ST06 ST07 ST08 ST09 ST10 ST17 ST37	ST01 ST07 ST08 ST09 ST10
ST23	8/6/2017 08:45	5067.83	5599.42	4.5	37.221317	-76.824463	9	3.6	2.8				ST17 ST18 ST19 ST22 ST23 ST24 ST25 ST26 ST30	ST18 ST22 ST24 ST25 ST26
ST18	8/6/2017 08:46	4613.89	5540.01	5.4	37.220782	-76.829577	4	3.9	2.5				ST15 ST17 ST18 ST19 ST22	ST15 ST17 ST19 ST22
ST24	8/6/2017 08:46	5068.1	6050.42	3.3	37.225381	-76.82446	9	3.8	0.5				ST19 ST22 ST23 ST24 ST26 ST27 ST28 ST30	ST19 ST23 ST26 ST27 ST28
ST07	8/6/2017 08:47	3260.72	5409.83	5.5	37.219607	-76.844823	9	3.8	1.9				ST01 ST03 ST06 ST07 ST09 ST10 ST16 ST17	ST01 ST03 ST06 ST09 ST10
ST34	8/6/2017 08:48	6410.71	5752.5	6.5	37.222695	-76.809332	5	5.2	0.8				ST22 ST25 ST26 ST30 ST31 ST32 ST34 ST35 ST36	ST30 ST31 ST32 ST35 ST36
ST08	8/6/2017 08:48	3270.93	5856.31	3.8	37.22363	-76.844709	1	4.6	0.7				ST03 ST07 ST08 ST12	ST03 ST07 ST12
ST09	8/6/2017 08:48	3715.2	5041.85	5.9	37.216292	-76.839702	9	3.7	0.9				ST03 ST06 ST07 ST09 ST10 ST13 ST15 ST17	ST06 ST07 ST10 ST13 ST15
ST02	8/6/2017 08:50	2831.49	5354.99	5.8	37.219112	-76.849659	7	4	2.6				ST01 ST02 ST03 ST06 ST07 ST09 ST10	ST01 ST03 ST06 ST07 ST10
ST15	8/6/2017 08:50	4176.15	5495.8	5.2	37.220383	-76.834509	1	4.6	1.7				ST09 ST15 ST16 ST18	ST09 ST16 ST18
ST30	8/6/2017 08:51	5964.22	5286.03	4	37.218493	-76.814363	5	5.6	2.2				ST24 ST25 ST26 ST30 ST31 ST32 ST34	ST25 ST26 ST31 ST32 ST34
ST22	8/6/2017 08:51	5122.38	5223.21	4	37.217927	-76.823848	9	4	4.9				ST15 ST17 ST18 ST19 ST22 ST23 ST24 ST25 ST26 ST30 ST37	ST17 ST18 ST23 ST25 ST26
ST31	8/6/2017 08:51	5969.19	5689.21	5.3	37.222126	-76.814307	9	3.9	2.1				ST22 ST24 ST25 ST26 ST27 ST31 ST34 ST35	ST25 ST26 ST27 ST34 ST35
ST17	8/6/2017 08:52	4611.48	5146.56	4.5	37.217236	-76.829604	7	3.8	6.5				ST09 ST10 ST15 ST17 ST18 ST19 ST22 ST37	ST15 ST18 ST19 ST22 ST37
ST01	8/6/2017 08:52	2804.79	4948.57	7.3	37.21545	-76.849959	6	9.7	4.5				ST01 ST02 ST06 ST07 ST09 ST10	ST02 ST06 ST07 ST09 ST10
ST25	8/6/2017 08:52	5512.05	5243.6	4.2	37.218111	-76.819458	8	4.1	1.1				ST22 ST24 ST25 ST26 ST30 ST31	ST22 ST24 ST26 ST30 ST31
ST14	8/6/2017 08:53	4171.66	5093.73	8	37.21676	-76.83456	18	3.5					ST06 ST07 ST09 ST10 ST13 ST17 ST18 ST25 ST37	ST09 ST10 ST13 ST17 ST18 ST37
ST33	8/6/2017 08:54	6407.91	5356.71	8	37.219129	-76.809364	2	7.7					ST30 ST31 ST34 ST35	ST30 ST31 ST34 ST35
ST19	8/6/2017 08:54	4621.73	5994.03	3	37.224873	-76.829489	2	35.1	10.5				ST12 ST19 ST23 ST24 ST26 ST27	ST23 ST24 ST26 ST27
ST10	8/6/2017 08:54	3714.96	5444.88	5.2	37.219924	-76.839706	8	4.2	1.2				ST09 ST10 ST11 ST15 ST16 ST17	ST09 ST11 ST15 ST16 ST17
16254	8/6/2017 08:54	4430.46	5504.91	5.8	37.220465	-76.831644	1	15.3	0.1	28.5766			ST09 ST10 ST15 ST16	ST09 ST10 ST16
ST24	8/6/2017 08:56	5068.13	6050.14	3.3	37.225378	-76.824459	9	3.8	0.8				ST17 ST18 ST19 ST23 ST24 ST25 ST26 ST27 ST28 ST30 ST32 ST34	ST19 ST23 ST26 ST27 ST28
ST06	8/6/2017 08:56	3267.09	4994	6.5	37.21586	-76.844751	9	4	3.4				ST01 ST02 ST03 ST05 ST06 ST07 ST08 ST09 ST10	ST01 ST02 ST07 ST09 ST10
ST18	8/6/2017 08:56	4614.03	5540.81	5.4	37.220789	-76.829576	2	5	1.7				ST17 ST18 ST19 ST22 ST37	ST17 ST19 ST22 ST37
ST08	8/6/2017 08:56	3272.09	5854.82	3.8	37.223617	-76.844696	1	4.6	1.2				ST03 ST07 ST08 ST12	ST03 ST07 ST12
ST07	8/6/2017 08:57	3260.71	5409.5	5.5	37.219604	-76.844824	10	3.7	2.2				ST01 ST03 ST06 ST07 ST08 ST09 ST10	ST03 ST06 ST08 ST09 ST10
ST34	8/6/2017 08:58	6413.35	5750.79	6.5	37.22268	-76.809302	5	5.2	2.4				ST22 ST25 ST26 ST30 ST31 ST32 ST34 ST35 ST36	ST30 ST31 ST32 ST35 ST36
ST09	8/6/2017 08:58	3715.23	5041.55	5.9	37.21629	-76.839702	9	3.7	1				ST01 ST06 ST07 ST09 ST10 ST13 ST15 ST17	ST06 ST07 ST10 ST13 ST15
ST15	8/6/2017 08:59	4175.43	5494.81	5.2	37.220374	-76.834517	10	3.8	1.7				ST09 ST10 ST15 ST16 ST18 ST19 ST23	ST09 ST10 ST16 ST18 ST19
ST30	8/6/2017 09:01	5963.03	5291.23	4	37.21854	-76.814377	4	5.6	5.5				ST22 ST25 ST26 ST30 ST31 ST34	ST22 ST25 ST26 ST31 ST34
ST02	8/6/2017 09:01	2832.16	5354.85	5.8	37.219111	-76.849652	3	4.4	2.2				ST01 ST02 ST03 ST07 ST09	ST01 ST03 ST07 ST09
ST32	8/6/2017 09:01	5961.86	6143.02	5.4	37.226215	-76.814389	1	8.8	2.6				ST24 ST26 ST32 ST34	ST24 ST26 ST34
ST22	8/6/2017 09:02	5123.59	5221.09	4	37.217908	-76.823835	9	4	2.5				ST17 ST18 ST19 ST22 ST23 ST24 ST25 ST26 ST30 ST34 ST37	ST17 ST18 ST23 ST25 ST26
ST03	8/6/2017 09:02	2772.18	5821.51	2.4	37.223316	-76.850329	8	4.6	0.9				ST01 ST03 ST04 ST06 ST07 ST08	ST01 ST04 ST06 ST07 ST08
ST25	8/6/2017 09:02	5513.31	5244.81	4.2	37.218122	-76.819444	6	4.4	2.7				ST19 ST22 ST25 ST26 ST30 ST31 ST34	ST22 ST26 ST30 ST31 ST34
ST31	8/6/2017 09:02	5969.89	5690.43	5.3	37.222137	-76.814299	8	3.7	1.4				ST19 ST24 ST26 ST30 ST31 ST34 ST35	ST24 ST26 ST30 ST34 ST35
ST17	8/6/2017 09:03	4612.14	5147.37	4.5	37.217244	-76.829597	7	3.8	5.8				ST10 ST15 ST17 ST18 ST19 ST22 ST24 ST25 ST26 ST37	ST15 ST18 ST19 ST22 ST37
ST01	8/6/2017 09:03	2803.82	4945.99	7.3	37.215427	-76.84997	8	4.3	1.8				ST01 ST02 ST05 ST06 ST07 ST10	ST02 ST05 ST06 ST07 ST10
ST33	8/6/2017 09:03	6407.66	5357.14	8	37.219133	-76.809367	5	7					ST26 ST30 ST31 ST34 ST35	ST26 ST30 ST31 ST34 ST35
ST14	8/6/2017 09:04	4171.45	5094.09	8	37.216763	-76.834562	19	3.4					ST06 ST07 ST09 ST10 ST13 ST15 ST17 ST22 ST25 ST37	ST09 ST10 ST13 ST15 ST17 ST37
ST10	8/6/2017 09:04	3713.24	5445.09	5.2	37.219926	-76.839725	10	3.8	1.2				ST06 ST07 ST09 ST10 ST15 ST16 ST18	ST06 ST07 ST09 ST15 ST16
ST23	8/6/2017 09:04	5069.6	5598.27	4.5	37.221307	-76.824443	10	3.6	4.9				ST18 ST19 ST22 ST23 ST24 ST25 ST26 ST30	ST18 ST22 ST24 ST25 ST26
ST19	8/6/2017 09:05	4608.77	5998.71	3	37.224915	-76.829635	4	8.8	3.3				ST12 ST17 ST19 ST22 ST23 ST24 ST26 ST27	ST17 ST22 ST23 ST24 ST27
16254	8/6/2017 09:05	4430.98	5504.47	5.8	37.220461	-76.831638	1	15.3	0.6	28.4197			ST09 ST10 ST16	ST09 ST10 ST16
ST18	8/6/2017 09:06	4612.43	5539.94	5.4	37.220781	-76.829594	7	3.8	3.1				ST15 ST17 ST18 ST19 ST22 ST37	ST15 ST17 ST19 ST22 ST37
ST06	8/6/2017 09:07	3266.97	4992.63	6.5	37.215848	-76.844752	7	4.2	2.4				ST01 ST03 ST06 ST07 ST08 ST09 ST10	ST01 ST07 ST08 ST09 ST10
ST07	8/6/2017 09:08	3260.82	5408.44	5.5	37.219595	-76.844822	9	3.7	3.1				ST01 ST06 ST07 ST08 ST09 ST10 ST12	ST01 ST06 ST08 ST09 ST10
ST34	8/6/2017 09:08	6411.89	5751.84	6.5	37.222689	-76.809319	3	6.1	0.6				ST22 ST24 ST25 ST26 ST30 ST31 ST34 ST35 ST36	ST26 ST30 ST31 ST35 ST36
ST09	8/6/2017 09:09	3720.26	5044.54	5.9	37.216316	-76.839645	2	6.5	6.5				ST01 ST07 ST08 ST09 ST13	ST01 ST07 ST08 ST13
ST30	8/6/2017 09:10	5964.62	5288.13	4	37.218512	-76.814359	6	5.8	2.1				ST17 ST25 ST26 ST30 ST31 ST34 ST35	ST25 ST26 ST31 ST34 ST35
ST02	8/6/2017 09:11	2832.15	5355.55	5.8	37.219117	-76.849652	7	4	1.7				ST01 ST02 ST03 ST06 ST07 ST10	ST01 ST03 ST06 ST07 ST10
ST03	8/6/2017 09:12	2771.77	5821.02	2.4	37.223311	-76.850334	4	4.8	0.7				ST01 ST03 ST04 ST07 ST08	ST01 ST04 ST07 ST08
ST22	8/6/2017 09:12	5123.32	5221.88	4	37.217915	-76.823838	9	4	3.3				ST15 ST17 ST18 ST19 ST22 ST23 ST24 ST25 ST26 ST30 ST37	ST17 ST18 ST23 ST25 ST26
ST27	8/6/2017 09:12	5521.4	6099.98	4.2	37.225827	-76.819352	1	6.4	1				ST19 ST24 ST26 ST27 ST34	ST24 ST26 ST34
ST25	8/6/2017 09:12	5509.77	5244.75	4.2	37.218121	-76.819484	1	4.8	1.7				ST22 ST25 ST26 ST30	ST22 ST26 ST30
ST33	8/6/2017 09:13	6405.71	5357.97	8	37.21914	-76.809389	1	9.3					ST30 ST31 ST34	ST30 ST31 ST34
ST31	8/6/2017 09:13	5969.7	5689.72	5.3	37.22213	-76.814301	7	3.9	1.8				ST24 ST25 ST26 ST30 ST31 ST34	ST24 ST25 ST26 ST30 ST34
ST17	8/6/2017 09:13	4615.29	5150.72	4.5	37.217274	-76.829561	1	10.9	3.8				ST16 ST17 ST22 ST24	ST16 ST22 ST24
ST01	8/6/2017 09:14	2803.7	4949.12	7.3	37.215455	-76.849971	1	13.5	4.8				ST01 ST03 ST06 ST07 ST09	ST03 ST06 ST07
ST08	8/6/2017 09:14	3268.37	5855.51	3.8	37.223623	-76.844738	1	10.1	3.1				ST07 ST08 ST09 ST12	ST07 ST09 ST12
ST14	8/6/2017 09:14	4170.42	5094.76	8	37.216769	-76.834574	19	3.4					ST06 ST09 ST10 ST13 ST15 ST17 ST37	ST09 ST10 ST13 ST15 ST17 ST37
ST23	8/6/2017 09:15	5067.61	5598.24	4.5	37.221306	-76.824465	10	3.7	3.5				ST19 ST22 ST23 ST24 ST25 ST26 ST30	ST19 ST22 ST24 ST25 ST26
16254	8/6/2017 09:15	4430.82	5503.61	5.8	37.220454	-76.83164	12	3.4	1.3	28.4197			ST09 ST10 ST15 ST16 ST17 ST18 ST19 ST22	ST10 ST15 ST16 ST17 ST18 ST19
ST24	8/6/2017 09:16	5068.22	6050.16	3.3	37.225378	-76.824458	9	3.8	0.8				ST19 ST22 ST23 ST24 ST25 ST26 ST27 ST28 ST30	ST19 ST23 ST26 ST27 ST28
ST19	8/6/2017 09:16	4616.25	5992.67	3	37.22486	-76.829551	6	7.1	6.7				ST12 ST17 ST18 ST19 ST22 ST23 ST24 ST25	ST17 ST18 ST22 ST23 ST24
ST06	8/6/2017 09:17	3266.12	4994.45	6.5	37.215864	-76.844762	8	4.2	3.3				ST01 ST03 ST06 ST07 ST09 ST10	ST01 ST03 ST07 ST09 ST10
ST07	8/6/2017 09:17	3259.98	5409.89	5.5	37.219608	-76.844832	10	3.7	2.3				ST01 ST03 ST06 ST07 ST08 ST09 ST10	ST03 ST06 ST08 ST09 ST10
ST34	8/6/2017 09:18	6411.33	5752.27	6.5	37.222693	-76.809325	3	6.1	0.3				ST24 ST25 ST26 ST30 ST31 ST34 ST35 ST36	ST26 ST30 ST31 ST35 ST36
ST30	8/6/2017 09:19	5963.35	5292.51	4	37.218551	-76.814373	4	5.6	6.4				ST22 ST25 ST26 ST30 ST31 ST34	ST22 ST25 ST26 ST31 ST34
ST02	8/6/2017 09:19	2832.02	5356.58	5.8	37.219126	-76.849653	3	6.5	1.4				ST02 ST03 ST06 ST07 ST09	ST03 ST06 ST07 ST09
ST09	8/6/2017 09:20	3714.92	5041.78	5.9	37.216292	-76.839705	9	3.7	0.6				ST01 ST06 ST07 ST09 ST10 ST13 ST15 ST17 ST18	ST06 ST07 ST10 ST13 ST15
ST15	8/6/2017 09:20	4175.55	5495.8	5.2	37.220383	-76.834516	2	6.9	1.2				ST06 ST09 ST10 ST23	ST06 ST09 ST10 ST23
ST03	8/6/2017 09:21	2767.44	5817.1	2.4	37.223276	-76.850382	7	6.3	6.1				ST03 ST04 ST07 ST08 ST10 ST12	ST04 ST07 ST08 ST10 ST12
ST31	8/6/2017 09:22	5969.72	5691.49	5.3	37.222146	-76.814301	10	3.6	1				ST22 ST26 ST30 ST31 ST32 ST34 ST35	ST26 ST30 ST32 ST34 ST35
ST25	8/6/2017 09:22	5509.83	5243.88	4.2	37.218113	-76.819483	6	4.4	1.2				ST22 ST25 ST26 ST30 ST31 ST34	ST22 ST26 ST30 ST31 ST34
ST33	8/6/2017 09:22	6409.3	5354.83	8	37.219112	-76.809349	9	6.3					ST25 ST26 ST30 ST31 ST34 ST35	ST25 ST26 ST30 ST31 ST34 ST35
ST22	8/6/2017 09:23	5123.12	5222.66	4	37.217922	-76.82384	9	4	4.1				ST15 ST17 ST18 ST19 ST21 ST22 ST23 ST24 ST25 ST26 ST34 ST37	ST17 ST18 ST23 ST25 ST26
ST35	8/6/2017 09:23	6414.04	6207.39	7.2	37.226794	-76.809294	1	4.9	0.4				ST32 ST34 ST35 ST36	ST32 ST34 ST36
ST17	8/6/2017 09:23	4616.38	5149.18	4.5	37.21726	-76.829549	6	3.8	2				ST09 ST15 ST17 ST18 ST22 ST25 ST37	ST15 ST18 ST22 ST25 ST37
ST08	8/6/2017 09:24	3274.32	5855.1	3.8	37.223619	-76.844671	1	7	3				ST07 ST08 ST10 ST12	ST07 ST10 ST12
ST14	8/6/2017 09:24	4172.91	5096.13	8	37.216782	-76.834545	18	3.5					ST06 ST07 ST09 ST10 ST13 ST15 ST16 ST17 ST18 ST37	ST09 ST10 ST15 ST17 ST18 ST37
ST01	8/6/2017 09:25	2807.1	4951.15	7.3	37.215473	-76.849933	1	13.3	7.8				ST01 ST02 ST06 ST07	ST02 ST06 ST07
ST23	8/6/2017 09:25	5066.4	5597.62	4.5	37.221301	-76.824479	9	3.7	3.6				ST18 ST19 ST22 ST23 ST25 ST26	ST18 ST19 ST22 ST25 ST26
ST24	8/6/2017 09:25	5070.32	6048.95	3.3	37.225368	-76.824435	8	4.3	3.1				ST18 ST22 ST23 ST24 ST25 ST26 ST27 ST28 ST34	ST18 ST23 ST26 ST27 ST28
ST18	8/6/2017 09:26	4611.35	5543.77	5.4	37.220816	-76.829606	2	4.4	3				ST15 ST17 ST18 ST19 ST37	ST15 ST17 ST19 ST37
ST07	8/6/2017 09:27	3260.38	5410.2	5.5	37.21961	-76.844827	10	3.7	1.8				ST01 ST03 ST06 ST07 ST08 ST09 ST10 ST16	ST03 ST06 ST08 ST09 ST10
ST06	8/6/2017 09:27	3266.22	4994.17	6.5	37.215862	-76.84476	7	4.2	3.1				ST01 ST06 ST07 ST08 ST09 ST10	ST01 ST07 ST08 ST09 ST10
ST34	8/6/2017 09:27	6410.69	5752.52	6.5	37.222695	-76.809332	5	5.2	0.8				ST19 ST22 ST24 ST26 ST30 ST31 ST32 ST34 ST35 ST36	ST30 ST31 ST32 ST35 ST36
ST02	8/6/2017 09:28	2834.39	5355.82	5.8	37.21912	-76.849627	8	4	1.3				ST01 ST02 ST03 ST06 ST07 ST09	ST01 ST03 ST06 ST07 ST09
ST30	8/6/2017 09:29	5964.28	5288.03	4	37.218511	-76.814363	4	5.6	2.3				ST22 ST25 ST26 ST30 ST31 ST34	ST22 ST25 ST26 ST31 ST34
ST03	8/6/2017 09:30	2772.47	5821	2.4	37.223311	-76.850326	6	5.6	0.4				ST03 ST04 ST06 ST07 ST08 ST10	ST04 ST06 ST07 ST08 ST10
ST15	8/6/2017 09:30	4177.5	5495.82	5.2	37.220383	-76.834494	4	4.6	3.1				ST09 ST10 ST15 ST16 ST26	ST09 ST10 ST16 ST26
ST09	8/6/2017 09:31	3714.95	5041.76	5.9	37.216291	-76.839705	9	3.7	0.6				ST01 ST06 ST07 ST09 ST10 ST13 ST15	ST06 ST07 ST10 ST13 ST15
ST31	8/6/2017 09:32	5969.55	5689.71	5.3	37.22213	-76.814303	8	3.7	1.7				ST24 ST26 ST30 ST31 ST34 ST35	ST24 ST26 ST30 ST34 ST35
ST25	8/6/2017 09:32	5509.97	5243.74	4.2	37.218112	-76.819481	8	4.1	1				ST19 ST22 ST24 ST25 ST26 ST30 ST31	ST22 ST24 ST26 ST30 ST31
ST22	8/6/2017 09:32	5123.01	5222.58	4	37.217922	-76.823841	9	4	4.1				ST13 ST17 ST18 ST19 ST22 ST23 ST24 ST25 ST26 ST30 ST37	ST17 ST18 ST23 ST25 ST26
ST17	8/6/2017 09:33	4617.56	5147.77	4.5	37.217247	-76.829536	7	4.4	0.3				ST07 ST09 ST10 ST17 ST18 ST19 ST24 ST26 ST37	ST09 ST10 ST18 ST19 ST37
ST10	8/6/2017 09:34	3713.1	5445.07	5.2	37.219925	-76.839727	7	3.9	1.4				ST06 ST07 ST09 ST10 ST13 ST16 ST17	ST06 ST07 ST09 ST13 ST16
ST08	8/6/2017 09:35	3271.36	5855.26	3.8	37.223621	-76.844705	4	4	0.6				ST03 ST07 ST08 ST10 ST12	ST03 ST07 ST10 ST12
ST24	8/6/2017 09:35	5068.19	6049.05	3.3	37.225368	-76.824459	9	3.8	1.9				ST17 ST19 ST22 ST23 ST24 ST25 ST26 ST27 ST28	ST19 ST23 ST26 ST27 ST28
ST14	8/6/2017 09:35	4171.81	5093.07	8	37.216754	-76.834558	14	3.7					ST07 ST09 ST10 ST13 ST15 ST17	ST07 ST09 ST10 ST13 ST15 ST17
ST01	8/6/2017 09:35	2805.3	4951.04	7.3	37.215472	-76.849953	3	11.8	7				ST01 ST02 ST06 ST07 ST10	ST02 ST06 ST07 ST10
ST19	8/6/2017 09:36	4610.93	5998.56	3	37.224913	-76.829611	9	4.1	1.3				ST08 ST15 ST16 ST17 ST18 ST19 ST22 ST23 ST24 ST25	ST15 ST16 ST18 ST23 ST24
ST23	8/6/2017 09:36	5065.18	5597.2	4.5	37.221297	-76.824493	10	3.7	4				ST19 ST22 ST23 ST24 ST25 ST26	ST19 ST22 ST24 ST25 ST26
ST34	8/6/2017 09:37	6409.57	5752.88	6.5	37.222699	-76.809345	5	5.2	1.9				ST26 ST30 ST31 ST32 ST34 ST35 ST36	ST30 ST31 ST32 ST35 ST36
ST18	8/6/2017 09:37	4612.23	5544.01	5.4	37.220818	-76.829596	4	4	2.4				ST15 ST17 ST18 ST19 ST24	ST15 ST17 ST19 ST24
16254	8/6/2017 09:37	4430.47	5505.89	5.8	37.220474	-76.831644	14	3.5	1	28.4197			ST09 ST15 ST17 ST18 ST19 ST22 ST24 ST25	ST15 ST17 ST18 ST19 ST22 ST24
ST06	8/6/2017 09:38	3263.94	4992.58	6.5	37.215848	-76.844786	4	4.5	1.6				ST01 ST06 ST07 ST09 ST10	ST01 ST07 ST09 ST10
ST30	8/6/2017 09:39	5963.74	5289.58	4	37.218525	-76.814369	6	5.8	3.7				ST25 ST26 ST30 ST31 ST34 ST35	ST25 ST26 ST31 ST34 ST35
ST03	8/6/2017 09:39	2773.51	5821.89	2.4	37.223319	-76.850314	2	5.9	1.7				ST03 ST04 ST06 ST07 ST08	ST04 ST06 ST07 ST08
ST25	8/6/2017 09:42	5509.97	5244.22	4.2	37.218116	-76.819481	8	4.1	1.2				ST22 ST24 ST25 ST26 ST30 ST31	ST22 ST24 ST26 ST30 ST31
ST17	8/6/2017 09:42	4615.55	5147.83	4.5	37.217248	-76.829558	8	4.5	2.3				ST17 ST18 ST22 ST24 ST26 ST30 ST37	ST18 ST22 ST24 ST26 ST37
ST31	8/6/2017 09:43	5969.27	5690.15	5.3	37.222134	-76.814306	10	3.6	1.2				ST26 ST27 ST30 ST31 ST34 ST35	ST26 ST27 ST30 ST34 ST35
ST22	8/6/2017 09:43	5124.56	5218.85	4	37.217888	-76.823824	9	3.7	0.2				ST13 ST17 ST19 ST21 ST22 ST23 ST24 ST25 ST26 ST30 ST34 ST37	ST17 ST21 ST23 ST25 ST26
ST08	8/6/2017 09:45	3263.39	5858.73	3.8	37.223652	-76.844794	1	10.3	8.6				ST07 ST08 ST12 ST19	ST07 ST12 ST19
ST01	8/6/2017 09:45	2800.74	4947.76	7.3	37.215443	-76.850005	3	11.9	4.3				ST01 ST03 ST06 ST07 ST10	ST03 ST06 ST07 ST10
ST14	8/6/2017 09:46	4171.54	5093.66	8	37.21676	-76.834561	4	4.7					ST09 ST13 ST17 ST37	ST09 ST13 ST17 ST37
ST24	8/6/2017 09:46	5071.99	6046.69	3.3	37.225347	-76.824416	3	8.7	5.9				ST23 ST24 ST25 ST26 ST27	ST23 ST25 ST26 ST27
ST34	8/6/2017 09:46	6410.11	5752.89	6.5	37.222699	-76.809339	3	6.1	1.5				ST24 ST25 ST26 ST30 ST31 ST34 ST35 ST36	ST26 ST30 ST31 ST35 ST36
16254	8/6/2017 09:46	4431.03	5505.96	5.8	37.220475	-76.831638	14	3.5	1.2	28.4197			ST09 ST15 ST16 ST17 ST18 ST19 ST22 ST25 ST37	ST15 ST16 ST17 ST18 ST19 ST22
ST18	8/6/2017 09:46	4612.66	5543.8	5.4	37.220816	-76.829591	2	4.4	1.9				ST15 ST17 ST18 ST19 ST37	ST15 ST17 ST19 ST37
ST19	8/6/2017 09:47	4612.76	5995.36	3	37.224885	-76.82959	3	7.4	2.5				ST12 ST17 ST18 ST19 ST22 ST23 ST24 ST25 ST26 ST27 ST28	ST17 ST18 ST23 ST24 ST27
ST23	8/6/2017 09:48	5064.98	5597.11	4.5	37.221296	-76.824495	10	3.7	4.1				ST17 ST19 ST22 ST23 ST24 ST25 ST26 ST30	ST19 ST22 ST24 ST25 ST26
ST06	8/6/2017 09:48	3264.24	4992.89	6.5	37.21585	-76.844783	8	4.2	1.7				ST01 ST03 ST06 ST07 ST09 ST10 ST15	ST01 ST03 ST07 ST09 ST10
ST02	8/6/2017 09:48	2830.64	5356.28	5.8	37.219124	-76.849669	3	5.6	2.8				ST02 ST03 ST06 ST07 ST08	ST03 ST06 ST07 ST08
ST07	8/6/2017 09:48	3261.69	5410.71	5.5	37.219615	-76.844813	10	3.7	0.7				ST01 ST03 ST06 ST07 ST08 ST09 ST10	ST03 ST06 ST08 ST09 ST10
ST30	8/6/2017 09:49	5962.88	5288.92	4	37.218519	-76.814378	4	5.6	4				ST22 ST24 ST25 ST26 ST30 ST31 ST34	ST22 ST25 ST26 ST31 ST34
ST03	8/6/2017 09:49	2772.69	5820.98	2.4	37.223311	-76.850323	8	4.6	0.5				ST01 ST03 ST04 ST07 ST08 ST10	ST01 ST04 ST07 ST08 ST10
ST25	8/6/2017 09:52	5510.19	5246.72	4.2	37.218139	-76.819479	6	4.1	3.3				ST17 ST22 ST24 ST25 ST26 ST30 ST34	ST17 ST22 ST24 ST26 ST30
ST33	8/6/2017 09:52	6409.33	5354.54	8	37.219109	-76.809348	9	6.4					ST25 ST26 ST30 ST31 ST34 ST35	ST25 ST26 ST30 ST31 ST34 ST35
ST17	8/6/2017 09:53	4617.86	5148.57	4.5	37.217255	-76.829532	5	5	0.7				ST10 ST15 ST16 ST17 ST18 ST19 ST26 ST37	ST15 ST16 ST18 ST19 ST37
ST22	8/6/2017 09:53	5112.88	5232.66	4	37.218012	-76.823955	6	7.5	18				ST15 ST17 ST18 ST19 ST22 ST23 ST24 ST34	ST17 ST18 ST19 ST23 ST24
ST37	8/6/2017 09:53	4621.39	4643.92	2.7	37.212707	-76.829492	2	17	4.2				ST15 ST17 ST18 ST22 ST25 ST37	ST15 ST18 ST22 ST25
ST31	8/6/2017 09:53	5969.4	5690.03	5.3	37.222133	-76.814304	10	3.6	1.3				ST22 ST24 ST25 ST26 ST27 ST30 ST31 ST32 ST34	ST26 ST27 ST30 ST32 ST34
ST08	8/6/2017 09:53	3270.9	5855.87	3.8	37.223626	-76.84471	4	4.2	0.5				ST03 ST07 ST08 ST12 ST16	ST03 ST07 ST12 ST16
ST35	8/6/2017 09:55	6414.77	6206.7	7.2	37.226788	-76.809285	3	5.7	0.8				ST28 ST30 ST32 ST35 ST36	ST28 ST30 ST32 ST36
ST34	8/6/2017 09:56	6409.3	5753.11	6.5	37.222701	-76.809348	6	6.3	2.3				ST22 ST24 ST25 ST26 ST30 ST31 ST34 ST35	ST25 ST26 ST30 ST31 ST35
ST14	8/6/2017 09:56	4171.82	5093.63	8	37.216759	-76.834558	19	3.4					ST06 ST09 ST10 ST13 ST15 ST16 ST17 ST37	ST09 ST10 ST13 ST15 ST17 ST37
ST24	8/6/2017 09:56	5067.55	6050.19	3.3	37.225379	-76.824466	7	4.1	0.8				ST17 ST19 ST22 ST23 ST24 ST25 ST26 ST27 ST30 ST34	ST19 ST22 ST23 ST26 ST27
ST01	8/6/2017 09:56	2805.16	4951.85	7.3	37.21548	-76.849955	2	10.3	7.8				ST01 ST02 ST03 ST06 ST07	ST02 ST03 ST06 ST07
16254	8/6/2017 09:57	4430.89	5506.54	5.8	37.22048	-76.831639	13	3.5	1.7	28.4197			ST15 ST16 ST17 ST18 ST19 ST23 ST25 ST37	ST15 ST16 ST17 ST18 ST19 ST23
ST19	8/6/2017 09:57	4618.78	5989.8	3	37.224835	-76.829522	3	8.5	10.5				ST12 ST18 ST19 ST22 ST23 ST24	ST18 ST22 ST23 ST24
ST07	8/6/2017 09:58	3264.07	5409.2	5.5	37.219601	-76.844786	7	4.2	3.3				ST06 ST07 ST08 ST09 ST10 ST17	ST06 ST08 ST09 ST10 ST17
ST15	8/6/2017 09:58	4175.01	5495.6	5.2	37.220381	-76.834522	1	4.6	0.9				ST09 ST15 ST16 ST18	ST09 ST16 ST18
ST23	8/6/2017 09:58	5066.39	5598.24	4.5	37.221306	-76.824479	9	3.6	3				ST18 ST19 ST22 ST23 ST24 ST25 ST26 ST30	ST18 ST22 ST24 ST25 ST26
ST06	8/6/2017 09:59	3274.12	5001.17	6.5	37.215925	-76.844671	2	9.8	13.4				ST06 ST07 ST08 ST09 ST10 ST17	ST07 ST08 ST09 ST10
ST30	8/6/2017 09:59	5963.3	5288.51	4	37.218515	-76.814374	4	5.6	3.4				ST22 ST25 ST26 ST30 ST31 ST34	ST22 ST25 ST26 ST31 ST34
ST03	8/6/2017 09:59	2773.56	5820.62	2.4	37.223308	-76.850313	6	5.6	1.2				ST03 ST04 ST06 ST07 ST08 ST10	ST04 ST06 ST07 ST08 ST10
ST09	8/6/2017 10:01	3717.95	5043.68	5.9	37.216309	-76.839671	1	10	4				ST06 ST07 ST09 ST10	ST06 ST07 ST10
ST33	8/6/2017 10:01	6404.12	5359.15	8	37.219151	-76.809407	3	8.3					ST26 ST30 ST31 ST34	ST26 ST30 ST31 ST34
ST25	8/6/2017 10:02	5511.64	5242.28	4.2	37.218099	-76.819462	6	4.1	1.4				ST17 ST22 ST24 ST25 ST26 ST30 ST31	ST17 ST22 ST26 ST30 ST31
ST17	8/6/2017 10:02	4615.11	5147.24	4.5	37.217243	-76.829563	6	4.1	2.8				ST13 ST15 ST17 ST18 ST19 ST24 ST25 ST26 ST30 ST37	ST15 ST18 ST19 ST25 ST37
ST31	8/6/2017 10:02	5969.13	5690.31	5.3	37.222136	-76.814307	10	3.6	1				ST24 ST25 ST26 ST27 ST30 ST31 ST32 ST34	ST26 ST27 ST30 ST32 ST34
ST22	8/6/2017 10:03	5123.14	5222.6	4	37.217922	-76.82384	9	4	4				ST15 ST17 ST18 ST19 ST22 ST23 ST24 ST25 ST26 ST30 ST34 ST37	ST17 ST18 ST23 ST25 ST26
ST14	8/6/2017 10:05	4172.18	5093.38	8	37.216757	-76.834554	18	3.6					ST06 ST07 ST09 ST10 ST13 ST15 ST17 ST18 ST22	ST09 ST10 ST13 ST15 ST17 ST18
ST15	8/6/2017 10:07	4175.35	5496.4	5.2	37.220388	-76.834518	4	4.5	0.9				ST10 ST15 ST16 ST18 ST19	ST10 ST16 ST18 ST19
ST01	8/6/2017 10:07	2800.74	4946.16	7.3	37.215428	-76.850005	7	4.2	3.2				ST01 ST02 ST05 ST06 ST07 ST09	ST02 ST05 ST06 ST07 ST09
ST23	8/6/2017 10:08	5065	5597.95	4.5	37.221304	-76.824495	10	3.7	3.2				ST17 ST19 ST22 ST23 ST24 ST25 ST26 ST30	ST19 ST22 ST24 ST25 ST26
ST07	8/6/2017 10:09	3261.67	5409.6	5.5	37.219605	-76.844813	10	3.7	1.9				ST01 ST03 ST06 ST07 ST08 ST09 ST10 ST15	ST03 ST06 ST08 ST09 ST10
ST30	8/6/2017 10:09	5962.9	5288.96	4	37.218519	-76.814378	4	5.6	4				ST22 ST24 ST25 ST26 ST30 ST31 ST34 ST35	ST22 ST25 ST26 ST31 ST34
ST03	8/6/2017 10:09	2772.11	5821.29	2.4	37.223314	-76.85033	4	4.8	0.7				ST01 ST03 ST04 ST07 ST08	ST01 ST04 ST07 ST08
ST06	8/6/2017 10:09	3265.93	4991.55	6.5	37.215838	-76.844764	8	4.2	1				ST01 ST03 ST06 ST07 ST09 ST10 ST17 ST22 ST37	ST01 ST03 ST07 ST09 ST10
ST10	8/6/2017 10:10	3715.53	5444.53	5.2	37.219921	-76.839699	8	3.8	1.8				ST07 ST09 ST10 ST15 ST16 ST17	ST07 ST09 ST15 ST16 ST17
ST08	8/6/2017 10:10	3269.95	5855.68	3.8	37.223624	-76.84472	7	5.9	1.5				ST07 ST08 ST09 ST12 ST16 ST19	ST07 ST09 ST12 ST16 ST19
ST33	8/6/2017 10:10	6406.75	5357.29	8	37.219134	-76.809377	9	6.3					ST25 ST26 ST30 ST31 ST34 ST35	ST25 ST26 ST30 ST31 ST34 ST35
ST09	8/6/2017 10:11	3716.2	5042.03	5.9	37.216294	-76.839691	4	4.3	1.9				ST06 ST07 ST09 ST10 ST13	ST06 ST07 ST10 ST13
ST17	8/6/2017 10:12	4614.35	5147.98	4.5	37.217249	-76.829572	6	4.1	3.5				ST06 ST10 ST13 ST15 ST16 ST17 ST18 ST19 ST23 ST37	ST15 ST18 ST19 ST23 ST37
ST25	8/6/2017 10:12	5508.5	5248.88	4.2	37.218158	-76.819498	2	6.2	5.9				ST17 ST22 ST24 ST25 ST31	ST17 ST22 ST24 ST31
ST31	8/6/2017 10:13	5968.69	5688.89	5.3	37.222123	-76.814312	6	4.2	2.3				ST19 ST22 ST25 ST26 ST27 ST31 ST34	ST22 ST25 ST26 ST27 ST34
ST22	8/6/2017 10:14	5123.11	5222.63	4	37.217922	-76.82384	9	4	4.1				ST07 ST13 ST15 ST17 ST18 ST19 ST22 ST23 ST24 ST25 ST26 ST30 ST34 ST37	ST17 ST18 ST23 ST25 ST26
ST32	8/6/2017 10:14	5960.48	6144.29	5.4	37.226226	-76.814404	1	9	1.2				ST24 ST25 ST32 ST34	ST24 ST25 ST34
ST37	8/6/2017 10:15	4621.22	4653.2	2.7	37.212791	-76.829494	2	7.1	5.1				ST13 ST17 ST18 ST22 ST25 ST37	ST13 ST18 ST22 ST25
ST18	8/6/2017 10:15	4611.71	5544.65	5.4	37.220823	-76.829602	1	4.8	3.2				ST15 ST17 ST18 ST19	ST15 ST17 ST19
ST34	8/6/2017 10:15	6408.28	5754.08	6.5	37.22271	-76.809359	3	7.3	3.7				ST25 ST30 ST31 ST34 ST35 ST36	ST25 ST30 ST31 ST35
ST14	8/6/2017 10:15	4173.16	5094.82	8	37.21677	-76.834543	15	3.9					ST06 ST09 ST10 ST15 ST16 ST17 ST18 ST24 ST25	ST09 ST10 ST15 ST16 ST17 ST18
ST15	8/6/2017 10:15	4174.92	5496.89	5.2	37.220393	-76.834523	6	4.7	0.8				ST09 ST10 ST15 ST17 ST18 ST25	ST09 ST10 ST17 ST18 ST25
16254	8/6/2017 10:15	4430.45	5506.25	5.8	37.220477	-76.831644	13	3.5	1.4	28.4197			ST09 ST10 ST15 ST16 ST17 ST18 ST19 ST22 ST23 ST25 ST26	ST15 ST16 ST17 ST18 ST19 ST23
ST24	8/6/2017 10:16	5068.08	6050.39	3.3	37.225381	-76.82446	9	3.8	0.6				ST17 ST18 ST19 ST22 ST23 ST24 ST25 ST26 ST27 ST28	ST19 ST23 ST26 ST27 ST28
ST02	8/6/2017 10:16	2833.39	5357.11	5.8	37.219131	-76.849638	6	5.7	0.4				ST02 ST03 ST06 ST07 ST09 ST10	ST03 ST06 ST07 ST09 ST10
ST35	8/6/2017 10:16	6413.09	6207.93	7.2	37.226799	-76.809304	1	4.9	1.3				ST32 ST34 ST35 ST36	ST32 ST34 ST36
ST19	8/6/2017 10:16	4610.46	5998.64	3	37.224914	-76.829616	6	5.3	1.7				ST12 ST15 ST17 ST18 ST19 ST22 ST23 ST24 ST25 ST26 ST27	ST15 ST17 ST18 ST23 ST24
ST27	8/6/2017 10:17	5510.12	6089.55	4.2	37.225733	-76.819479	1	16.4	14.5				ST22 ST24 ST26 ST27	ST22 ST24 ST26
ST01	8/6/2017 10:18	2808.62	4953.39	7.3	37.215493	-76.849916	3	11.5	10.5				ST01 ST03 ST06 ST07 ST10	ST03 ST06 ST07 ST10
ST10	8/6/2017 10:19	3714.5	5444.69	5.2	37.219922	-76.839711	10	3.8	1.1				ST06 ST07 ST09 ST10 ST13 ST15 ST16 ST17	ST06 ST07 ST09 ST15 ST16
ST08	8/6/2017 10:19	3271.22	5855.89	3.8	37.223626	-76.844706	1	5.1	0.2				ST03 ST08 ST09 ST12	ST03 ST09 ST12
ST30	8/6/2017 10:19	5963.41	5287.9	4	37.21851	-76.814373	5	6.9	3.1				ST17 ST22 ST24 ST26 ST30 ST31 ST34 ST35	ST22 ST26 ST31 ST34 ST35
ST03	8/6/2017 10:19	2772.62	5820.93	2.4	37.22331	-76.850324	8	4.6	0.4				ST01 ST03 ST04 ST05 ST06 ST07 ST08 ST12	ST01 ST04 ST06 ST07 ST08
ST07	8/6/2017 10:19	3262.65	5410.33	5.5	37.219612	-76.844802	10	3.7	1.5				ST01 ST03 ST06 ST07 ST08 ST09 ST10	ST03 ST06 ST08 ST09 ST10
ST33	8/6/2017 10:20	6406.63	5358.98	8	37.219149	-76.809379	2	7.7					ST30 ST31 ST34 ST35	ST30 ST31 ST34 ST35
ST23	8/6/2017 10:20	5066.78	5599.86	4.5	37.221321	-76.824475	2	4.3	1.8				ST17 ST23 ST24 ST26 ST34	ST17 ST24 ST26 ST34
ST06	8/6/2017 10:20	3265.17	4990.57	6.5	37.215829	-76.844772	9	4.1	0.8				ST01 ST02 ST06 ST07 ST09 ST10 ST15	ST01 ST02 ST07 ST09 ST10
ST31	8/6/2017 10:21	5946.03	5679.61	5.3	37.222039	-76.814568	2	42.3	25.5				ST19 ST24 ST26 ST30 ST31	ST19 ST24 ST26 ST30
ST09	8/6/2017 10:22	3715.73	5041.39	5.9	37.216288	-76.839696	9	3.7	1.5				ST01 ST06 ST07 ST09 ST10 ST13 ST17	ST06 ST07 ST10 ST13 ST17
ST17	8/6/2017 10:22	4616	5148.84	4.5	37.217257	-76.829553	3	5.5	2.1				ST09 ST15 ST17 ST18 ST19 ST22 ST24 ST25 ST26 ST30	ST15 ST18 ST19 ST22 ST25
ST25	8/6/2017 10:23	5511.16	5243.74	4.2	37.218112	-76.819468	6	4.2	0.3				ST17 ST18 ST22 ST25 ST26 ST30	ST17 ST18 ST22 ST26 ST30
ST22	8/6/2017 10:23	5122.16	5223.16	4	37.217927	-76.823851	9	4	4.9				ST09 ST13 ST15 ST16 ST17 ST18 ST19 ST21 ST22 ST23 ST24 ST25 ST26 ST30 ST34 ST37	ST17 ST18 ST23 ST25 ST26
ST15	8/6/2017 10:24	4174.68	5499.14	5.2	37.220413	-76.834526	6	4.7	2.9				ST09 ST10 ST15 ST17 ST18 ST22	ST09 ST10 ST17 ST18 ST22
ST34	8/6/2017 10:25	6410.44	5753.04	6.5	37.2227	-76.809335	5	5.2	1.4				ST19 ST22 ST24 ST25 ST26 ST30 ST31 ST32 ST34 ST35 ST36	ST30 ST31 ST32 ST35 ST36
ST18	8/6/2017 10:25	4611.63	5539.61	5.4	37.220778	-76.829603	1	5.6	3.8				ST15 ST18 ST23 ST37	ST15 ST23 ST37
ST37	8/6/2017 10:25	4619.71	4653.56	2.7	37.212794	-76.829511	2	7.1	5.6				ST10 ST13 ST17 ST18 ST22 ST25 ST26 ST30 ST37	ST13 ST18 ST22 ST25
ST24	8/6/2017 10:25	5067.9	6050.82	3.3	37.225384	-76.824462	9	3.8	0.1				ST19 ST22 ST23 ST24 ST25 ST26 ST27 ST28 ST34	ST19 ST23 ST26 ST27 ST28
ST14	8/6/2017 10:26	4172.78	5095.73	8	37.216778	-76.834547	18	3.5					ST06 ST07 ST09 ST10 ST13 ST15 ST16 ST17 ST18 ST19 ST37	ST09 ST10 ST15 ST17 ST18 ST37
ST32	8/6/2017 10:26	5960.98	6145.16	5.4	37.226234	-76.814399	1	6.4	0.3				ST26 ST27 ST32 ST35	ST26 ST27 ST35
16254	8/6/2017 10:26	4430.03	5505.41	5.8	37.22047	-76.831649	10	3.5	0.8	28.4197			ST07 ST09 ST10 ST15 ST16 ST17 ST18 ST23 ST25 ST26 ST30	ST10 ST15 ST16 ST17 ST18 ST23
ST19	8/6/2017 10:27	4611.16	5997.75	3	37.224906	-76.829608	3	9	0.7				ST12 ST18 ST19 ST23 ST24 ST25 ST26	ST18 ST23 ST24 ST26
ST02	8/6/2017 10:28	2835.73	5356.89	5.8	37.219129	-76.849612	6	5.7	2.3				ST02 ST03 ST06 ST07 ST09 ST10	ST03 ST06 ST07 ST09 ST10
ST27	8/6/2017 10:28	5520.38	6101.64	4.2	37.225842	-76.819363	1	6.4	1.8				ST19 ST24 ST26 ST27 ST34	ST24 ST26 ST34
ST03	8/6/2017 10:28	2771.92	5820.79	2.4	37.223309	-76.850332	8	4.6	0.4				ST01 ST03 ST04 ST06 ST07 ST08 ST09	ST01 ST04 ST06 ST07 ST08
ST30	8/6/2017 10:28	5964.53	5286.39	4	37.218496	-76.81436	4	5.7	1.8				ST22 ST25 ST26 ST30 ST31 ST34 ST37	ST22 ST25 ST26 ST31 ST34
ST33	8/6/2017 10:29	6406.99	5356.04	8	37.219123	-76.809375	9	6.3					ST25 ST26 ST30 ST31 ST34 ST35	ST25 ST26 ST30 ST31 ST34 ST35
ST01	8/6/2017 10:29	2809.12	4952.14	7.3	37.215482	-76.84991	7	9.9	9.7				ST01 ST03 ST06 ST07 ST08 ST10	ST03 ST06 ST07 ST08 ST10
ST07	8/6/2017 10:29	3261.62	5411.02	5.5	37.219618	-76.844813	10	3.7	0.4				ST01 ST03 ST06 ST07 ST08 ST09 ST10 ST15 ST17	ST03 ST06 ST08 ST09 ST10
ST06	8/6/2017 10:30	3265.9	4992.98	6.5	37.215851	-76.844764	8	4.2	1.9				ST01 ST03 ST06 ST07 ST09 ST10	ST01 ST03 ST07 ST09 ST10
ST31	8/6/2017 10:30	5967.18	5691.98	5.3	37.222151	-76.814329	5	5.5	1.8				ST19 ST22 ST25 ST26 ST31 ST34	ST19 ST22 ST25 ST26 ST34
ST23	8/6/2017 10:31	5066.25	5597.86	4.5	37.221303	-76.82448	9	3.6	3.4				ST17 ST18 ST19 ST22 ST23 ST24 ST25 ST26 ST30 ST34	ST18 ST22 ST24 ST25 ST26
ST09	8/6/2017 10:32	3715.64	5041.66	5.9	37.21629	-76.839697	9	3.7	1.3				ST01 ST03 ST06 ST07 ST08 ST09 ST10 ST13 ST15 ST17 ST18 ST19 ST37	ST06 ST07 ST10 ST13 ST15
ST15	8/6/2017 10:33	4174.73	5496.08	5.2	37.220386	-76.834525	10	3.8	0.3				ST09 ST10 ST13 ST15 ST16 ST18 ST19 ST25 ST26 ST37	ST09 ST10 ST16 ST18 ST19
ST17	8/6/2017 10:33	4610.25	5156.31	4.5	37.217324	-76.829618	3	6.9	11.3				ST07 ST09 ST10 ST13 ST15 ST16 ST17 ST18 ST19 ST23 ST24	ST09 ST15 ST18 ST19 ST23
ST22	8/6/2017 10:33	5122.08	5223.25	4	37.217928	-76.823852	9	4	5.1				ST12 ST17 ST18 ST19 ST22 ST23 ST24 ST25 ST26 ST30 ST34 ST37	ST17 ST18 ST23 ST25 ST26
ST25	8/6/2017 10:34	5511.22	5245.66	4.2	37.218129	-76.819467	7	3.7	2.2				ST13 ST17 ST19 ST21 ST22 ST24 ST25 ST26 ST30 ST37	ST17 ST21 ST22 ST26 ST30
ST37	8/6/2017 10:34	4619.76	4650.49	2.7	37.212767	-76.829511	6	4.8	2.8				ST13 ST15 ST17 ST18 ST21 ST25 ST37	ST13 ST15 ST17 ST18 ST21
ST34	8/6/2017 10:35	6409.16	5753.26	6.5	37.222702	-76.809349	6	6.3	2.5				ST22 ST24 ST25 ST26 ST30 ST31 ST34 ST35	ST25 ST26 ST30 ST31 ST35
ST24	8/6/2017 10:35	5071.28	6048.26	3.3	37.225361	-76.824424	1	7.8	4.3				ST23 ST24 ST27 ST28	ST23 ST27 ST28
ST14	8/6/2017 10:36	4172.51	5095.79	8	37.216779	-76.83455	18	3.5					ST07 ST09 ST10 ST13 ST15 ST16 ST17 ST18 ST22 ST25 ST26 ST37	ST09 ST10 ST15 ST17 ST18 ST37
ST10	8/6/2017 10:36	3715.39	5445.24	5.2	37.219927	-76.839701	4	4.5	1.3				ST07 ST09 ST10 ST15 ST17 ST22	ST07 ST09 ST15 ST17 ST22
16254	8/6/2017 10:37	4430.01	5505.99	5.8	37.220475	-76.831649	12	3.4	1.3	28.4197			ST06 ST07 ST09 ST10 ST15 ST16 ST17 ST18 ST19 ST22 ST24 ST25 ST26 ST30 ST37	ST10 ST15 ST16 ST17 ST18 ST19
ST19	8/6/2017 10:37	4611.66	5998.4	3	37.224912	-76.829603	9	4.1	0.7				ST10 ST12 ST15 ST16 ST17 ST18 ST19 ST22 ST23 ST24 ST26 ST37	ST15 ST16 ST18 ST23 ST24
ST03	8/6/2017 10:38	2772.28	5820.59	2.4	37.223307	-76.850328	8	4.6	0.1				ST01 ST03 ST04 ST06 ST07 ST08 ST09	ST01 ST04 ST06 ST07 ST08
ST30	8/6/2017 10:38	5962.65	5288.8	4	37.218518	-76.814381	4	5.6	4.1				ST17 ST19 ST22 ST24 ST25 ST26 ST30 ST31 ST34 ST37	ST22 ST25 ST26 ST31 ST34
ST08	8/6/2017 10:38	3271.06	5855.88	3.8	37.223626	-76.844708	6	4	0.4				ST03 ST06 ST07 ST08 ST09 ST12	ST03 ST06 ST07 ST09 ST12
ST07	8/6/2017 10:39	3261.38	5411.05	5.5	37.219618	-76.844816	10	3.7	0.5				ST01 ST03 ST06 ST07 ST08 ST09 ST10 ST15 ST16 ST17	ST03 ST06 ST08 ST09 ST10
ST31	8/6/2017 10:39	5968.43	5689.74	5.3	37.22213	-76.814315	10	3.6	1.5				ST22 ST24 ST25 ST26 ST30 ST31 ST32 ST34	ST25 ST26 ST30 ST32 ST34
ST01	8/6/2017 10:40	2802.28	4946.09	7.3	37.215428	-76.849987	1	13.7	2.1				ST01 ST03 ST06 ST07 ST09	ST03 ST06 ST07
ST06	8/6/2017 10:40	3266.17	4992.19	6.5	37.215844	-76.844761	7	4.2	1.5				ST01 ST03 ST06 ST07 ST08 ST09 ST10	ST01 ST07 ST08 ST09 ST10
ST09	8/6/2017 10:41	3714.63	5041.72	5.9	37.216291	-76.839709	5	5.1	0.3				ST01 ST03 ST06 ST07 ST08 ST09 ST10 ST15 ST17 ST18 ST22 ST25 ST37	ST01 ST06 ST07 ST10 ST15
ST23	8/6/2017 10:41	5066.2	5597.7	4.5	37.221302	-76.824481	9	3.6	3.5				ST17 ST18 ST19 ST22 ST23 ST24 ST25 ST26 ST30 ST34	ST18 ST22 ST24 ST25 ST26
ST15	8/6/2017 10:42	4177.19	5495.25	5.2	37.220378	-76.834498	2	4.2	2.9				ST09 ST16 ST18 ST22	ST09 ST16 ST18 ST22
ST17	8/6/2017 10:42	4614.97	5147.67	4.5	37.217246	-76.829565	9	3.7	2.9				ST07 ST10 ST13 ST15 ST17 ST18 ST19 ST21 ST22 ST23 ST24 ST25 ST26 ST30 ST37	ST15 ST18 ST22 ST23 ST37
ST34	8/6/2017 10:44	6411.2	5752.38	6.5	37.222694	-76.809326	5	5.2	0.5				ST22 ST25 ST26 ST30 ST31 ST32 ST34 ST35 ST36	ST30 ST31 ST32 ST35 ST36
ST25	8/6/2017 10:44	5509.77	5245.73	4.2	37.21813	-76.819484	10	3.6	2.6				ST17 ST21 ST22 ST24 ST25 ST26 ST30 ST31	ST21 ST22 ST26 ST30 ST31
ST22	8/6/2017 10:44	5122.04	5223.3	4	37.217928	-76.823852	9	4	5.1				ST06 ST09 ST13 ST15 ST17 ST18 ST19 ST21 ST22 ST23 ST24 ST25 ST26 ST30 ST31 ST34 ST37	ST17 ST18 ST23 ST25 ST26
ST18	8/6/2017 10:44	4614.84	5543.61	5.4	37.220814	-76.829567	7	3.8	1.3				ST10 ST15 ST17 ST18 ST19 ST22 ST25 ST37	ST15 ST17 ST19 ST22 ST37
ST37	8/6/2017 10:44	4622.58	4649.06	2.7	37.212754	-76.829479	5	6.8	1.6				ST06 ST09 ST13 ST15 ST17 ST18 ST21 ST22 ST25 ST26 ST30 ST37	ST13 ST15 ST17 ST18 ST22
ST10	8/6/2017 10:45	3713.72	5444.55	5.2	37.219921	-76.83972	6	4.1	1.4				ST09 ST10 ST11 ST12 ST13 ST15 ST16 ST17 ST37	ST09 ST11 ST13 ST15 ST16
ST24	8/6/2017 10:45	5066.48	6049.23	3.3	37.22537	-76.824478	6	5.4	2.2				ST17 ST18 ST19 ST22 ST23 ST24 ST25 ST26 ST30	ST18 ST19 ST22 ST23 ST26
16254	8/6/2017 10:46	4430.5	5504.67	5.8	37.220463	-76.831644	12	3.4	0.2	28.4197			ST07 ST09 ST10 ST15 ST16 ST17 ST18 ST19 ST22 ST24 ST25 ST26 ST37	ST10 ST15 ST16 ST17 ST18 ST19
ST14	8/6/2017 10:46	4171.92	5097.42	8	37.216793	-76.834557	18	3.5					ST08 ST09 ST10 ST13 ST15 ST16 ST17 ST18 ST19 ST22 ST25 ST26 ST37	ST09 ST10 ST15 ST17 ST18 ST37
ST19	8/6/2017 10:47	4619.94	5987.58	3	37.224815	-76.829509	6	7	12.9				ST12 ST17 ST18 ST19 ST22 ST23 ST24 ST25 ST26 ST30	ST17 ST18 ST22 ST23 ST24
ST07	8/6/2017 10:48	3262.27	5410.74	5.5	37.219615	-76.844806	9	3.7	0.9				ST01 ST06 ST07 ST08 ST09 ST10 ST13 ST16 ST18 ST25 ST37	ST01 ST06 ST08 ST09 ST10
ST03	8/6/2017 10:48	2772.28	5820.74	2.4	37.223309	-76.850328	8	4.6	0.1				ST01 ST03 ST04 ST06 ST07 ST08 ST10	ST01 ST04 ST06 ST07 ST08
ST30	8/6/2017 10:48	5966.01	5287.23	4	37.218504	-76.814343	8	3.8	0.5				ST17 ST21 ST22 ST24 ST25 ST26 ST29 ST30 ST31 ST34	ST25 ST26 ST29 ST31 ST34
ST33	8/6/2017 10:50	6404.81	5357.29	8	37.219134	-76.809399	6	7.1					ST25 ST26 ST30 ST31 ST34	ST25 ST26 ST30 ST31 ST34
ST08	8/6/2017 10:50	3270.26	5853.53	3.8	37.223605	-76.844717	1	13.3	2.6				ST03 ST06 ST07 ST08 ST09	ST03 ST06 ST09
ST06	8/6/2017 10:51	3266.3	4991.94	6.5	37.215842	-76.84476	7	4.2	1.5				ST01 ST03 ST06 ST07 ST08 ST09 ST10	ST01 ST07 ST08 ST09 ST10
ST02	8/6/2017 10:51	2832.58	5356.43	5.8	37.219125	-76.849647	6	5.2	0.9				ST02 ST03 ST06 ST07 ST08 ST09 ST10	ST03 ST06 ST07 ST08 ST10
ST23	8/6/2017 10:51	5066.2	5598.66	4.5	37.22131	-76.824481	9	3.6	2.6				ST17 ST18 ST19 ST22 ST23 ST24 ST25 ST26 ST30 ST34	ST18 ST22 ST24 ST25 ST26
ST17	8/6/2017 10:51	4616.53	5149.64	4.5	37.217264	-76.829547	9	3.7	2.2				ST15 ST17 ST18 ST19 ST22 ST23 ST25 ST26 ST30 ST37	ST15 ST18 ST22 ST23 ST37
ST09	8/6/2017 10:51	3714.85	5042.58	5.9	37.216299	-76.839706	8	4.3	0.8				ST06 ST07 ST09 ST10 ST15 ST17 ST18	ST06 ST07 ST10 ST15 ST17
ST15	8/6/2017 10:51	4177.13	5495.15	5.2	37.220377	-76.834498	2	4.2	2.9				ST09 ST15 ST16 ST18 ST22	ST09 ST16 ST18 ST22
ST34	8/6/2017 10:53	6408.99	5753.9	6.5	37.222708	-76.809351	3	6.1	3				ST17 ST25 ST26 ST30 ST31 ST34 ST35 ST36	ST26 ST30 ST31 ST35 ST36
ST10	8/6/2017 10:54	3717.86	5442.32	5.2	37.219901	-76.839673	1	7.5	5				ST06 ST07 ST11	ST06 ST07 ST11
ST22	8/6/2017 10:55	5121.85	5222.42	4	37.21792	-76.823854	9	4	4.5				ST07 ST09 ST15 ST17 ST18 ST19 ST21 ST22 ST23 ST24 ST25 ST26 ST29 ST30 ST37	ST17 ST18 ST23 ST25 ST26
ST24	8/6/2017 10:55	5067.85	6050.6	3.3	37.225382	-76.824463	9	3.8	0.3				ST17 ST19 ST22 ST23 ST24 ST25 ST26 ST27 ST28 ST30 ST34 ST37	ST19 ST23 ST26 ST27 ST28
16254	8/6/2017 10:55	4430.68	5504.14	5.8	37.220458	-76.831642	13	3.5	0.7	28.4197			ST09 ST10 ST15 ST16 ST17 ST18 ST19 ST22 ST23 ST25 ST26 ST30	ST15 ST16 ST17 ST18 ST19 ST23
ST07	8/6/2017 10:57	3262.11	5411.86	5.5	37.219625	-76.844808	10	3.7	0.6				ST01 ST02 ST03 ST05 ST06 ST07 ST09 ST10 ST12 ST15 ST16 ST17 ST19 ST37	ST02 ST03 ST06 ST09 ST10
ST14	8/6/2017 10:57	4172	5097.2	8	37.216791	-76.834556	18	3.5					ST03 ST06 ST07 ST09 ST10 ST12 ST13 ST15 ST16 ST17 ST18 ST25 ST26 ST37	ST09 ST10 ST15 ST17 ST18 ST37
ST30	8/6/2017 10:57	5966.21	5286.77	4	37.218499	-76.814341	8	3.8	0.1				ST19 ST21 ST22 ST24 ST25 ST26 ST29 ST30 ST31 ST34	ST25 ST26 ST29 ST31 ST34
ST19	8/6/2017 10:58	4610.86	5996.64	3	37.224896	-76.829612	6	5.2	1.5				ST09 ST12 ST15 ST17 ST18 ST19 ST22 ST23 ST24 ST25 ST30 ST37	ST15 ST17 ST18 ST23 ST24
ST03	8/6/2017 10:58	2773.24	5820.88	2.4	37.22331	-76.850317	4	5.9	0.9				ST03 ST04 ST05 ST06 ST07 ST08 ST09 ST17	ST04 ST06 ST07 ST08 ST09
ST06	8/6/2017 11:00	3266.48	4992.62	6.5	37.215848	-76.844758	7	4.2	2				ST01 ST06 ST07 ST08 ST09 ST10	ST01 ST07 ST08 ST09 ST10
ST17	8/6/2017 11:00	4614.19	5149.82	4.5	37.217266	-76.829574	7	3.8	4.1				ST07 ST12 ST13 ST15 ST16 ST17 ST18 ST19 ST21 ST22 ST24 ST25 ST26 ST30 ST37	ST15 ST18 ST19 ST22 ST37
ST23	8/6/2017 11:01	5064.17	5597.97	4.5	37.221304	-76.824504	10	3.7	3.5				ST17 ST19 ST22 ST23 ST24 ST25 ST26	ST19 ST22 ST24 ST25 ST26
ST09	8/6/2017 11:02	3714.15	5042.03	5.9	37.216294	-76.839714	10	3.7	0.2				ST01 ST03 ST06 ST09 ST10 ST13 ST15 ST17 ST26 ST37	ST06 ST10 ST13 ST15 ST17
ST02	8/6/2017 11:02	2834.09	5358.35	5.8	37.219142	-76.84963	6	5.2	1.8				ST02 ST03 ST06 ST07 ST08 ST09 ST10 ST15	ST03 ST06 ST07 ST08 ST10
ST34	8/6/2017 11:02	6409.33	5753.42	6.5	37.222704	-76.809347	5	5.2	2.4				ST17 ST19 ST24 ST25 ST26 ST30 ST31 ST32 ST34 ST35 ST36	ST30 ST31 ST32 ST35 ST36
ST15	8/6/2017 11:03	4175.14	5495.81	5.2	37.220383	-76.834521	7	3.8	0.8				ST09 ST10 ST15 ST16 ST18 ST23	ST09 ST10 ST16 ST18 ST23
ST37	8/6/2017 11:03	4618.23	4652.33	2.7	37.212783	-76.829528	5	6.8	5.1				ST10 ST13 ST15 ST17 ST18 ST19 ST21 ST22 ST24 ST25 ST30 ST37	ST13 ST15 ST17 ST18 ST22
ST25	8/6/2017 11:04	5508.9	5245.53	4.2	37.218128	-76.819493	10	3.6	2.9				ST17 ST18 ST19 ST21 ST22 ST24 ST25 ST26 ST30 ST31 ST37	ST21 ST22 ST26 ST30 ST31
ST10	8/6/2017 11:05	3714	5445.48	5.2	37.219929	-76.839716	10	3.8	0.4				ST06 ST07 ST09 ST10 ST13 ST15 ST16 ST17 ST37	ST06 ST07 ST09 ST15 ST16
ST18	8/6/2017 11:05	4612.69	5542.43	5.4	37.220803	-76.829591	10	3.6	1.4				ST15 ST17 ST18 ST19 ST22 ST24 ST37	ST15 ST17 ST19 ST22 ST24
ST22	8/6/2017 11:05	5121.34	5222.74	4	37.217923	-76.82386	9	4	5				ST07 ST09 ST15 ST17 ST18 ST19 ST21 ST22 ST23 ST24 ST25 ST26 ST28 ST29 ST30 ST34 ST37	ST17 ST18 ST23 ST25 ST26
ST24	8/6/2017 11:06	5067.93	6050.69	3.3	37.225383	-76.824462	9	4.1	0.2				ST10 ST17 ST18 ST19 ST22 ST23 ST24 ST26 ST27 ST30 ST34 ST37	ST18 ST19 ST23 ST26 ST27
ST07	8/6/2017 11:06	3262.19	5411.03	5.5	37.219618	-76.844807	9	3.8	0.6				ST01 ST03 ST05 ST06 ST07 ST08 ST09 ST17 ST37	ST01 ST03 ST06 ST08 ST09
16254	8/6/2017 11:06	4430.72	5504.13	5.8	37.220458	-76.831641	13	3.5	0.7	28.2628			ST07 ST09 ST15 ST16 ST17 ST18 ST19 ST22 ST23 ST24 ST25 ST26 ST37	ST15 ST16 ST17 ST18 ST19 ST23
ST30	8/6/2017 11:07	5965.31	5286.24	4	37.218495	-76.814351	8	3.8	1.1				ST17 ST19 ST21 ST22 ST24 ST25 ST26 ST29 ST30 ST31 ST34 ST35	ST25 ST26 ST29 ST31 ST34
ST31	8/6/2017 11:07	5969.27	5691.23	5.3	37.222144	-76.814306	4	3.8	0.5				ST26 ST30 ST31 ST32 ST34	ST26 ST30 ST32 ST34
ST19	8/6/2017 11:07	4610.8	5996.88	3	37.224898	-76.829612	6	5.2	1.3				ST10 ST15 ST17 ST18 ST19 ST22 ST23 ST24 ST25 ST26 ST37	ST15 ST17 ST18 ST23 ST24
ST14	8/6/2017 11:07	4171.89	5096.89	8	37.216789	-76.834557	18	3.5					ST06 ST07 ST09 ST10 ST15 ST17 ST18 ST26 ST30 ST37	ST09 ST10 ST15 ST17 ST18 ST37
ST03	8/6/2017 11:09	2772.08	5821.06	2.4	37.223311	-76.85033	7	4.2	0.5				ST01 ST02 ST03 ST04 ST07 ST08 ST10	ST01 ST02 ST04 ST07 ST08
ST06	8/6/2017 11:10	3266.93	4996.03	6.5	37.215879	-76.844752	8	4.2	5				ST01 ST03 ST06 ST07 ST09 ST10	ST01 ST03 ST07 ST09 ST10
ST17	8/6/2017 11:10	4607.96	5148.67	4.5	37.217255	-76.829644	3	4.8	9.9				ST10 ST15 ST17 ST18 ST37	ST10 ST15 ST18 ST37
ST01	8/6/2017 11:11	2802.73	4947.98	7.3	37.215445	-76.849982	3	9.4	3.7				ST01 ST02 ST03 ST06 ST07 ST09	ST02 ST03 ST06 ST07 ST09
ST37	8/6/2017 11:12	4620.74	4648.43	2.7	37.212748	-76.8295	5	4.8	0.6				ST07 ST09 ST10 ST13 ST15 ST17 ST18 ST21 ST22 ST37	ST13 ST17 ST18 ST21 ST22
ST09	8/6/2017 11:12	3715.18	5041.97	5.9	37.216293	-76.839702	9	3.7	0.8				ST01 ST03 ST06 ST07 ST09 ST10 ST13 ST15 ST16 ST17	ST06 ST07 ST10 ST13 ST15
ST02	8/6/2017 11:13	2833.88	5356.64	5.8	37.219127	-76.849632	7	4	0.5				ST01 ST02 ST03 ST06 ST07 ST09 ST10 ST37	ST01 ST03 ST06 ST07 ST10
ST08	8/6/2017 11:13	3271.22	5856.18	3.8	37.223629	-76.844706	4	4	0.4				ST03 ST07 ST08 ST10 ST12	ST03 ST07 ST10 ST12
ST15	8/6/2017 11:13	4174.44	5495.98	5.2	37.220385	-76.834529	5	3.9	0.3				ST06 ST09 ST15 ST16 ST18 ST22 ST26	ST06 ST09 ST16 ST18 ST22
ST25	8/6/2017 11:13	5508.56	5245.62	4.2	37.218129	-76.819497	10	3.6	3.2				ST17 ST19 ST21 ST22 ST24 ST25 ST26 ST30 ST31	ST21 ST22 ST26 ST30 ST31
ST10	8/6/2017 11:14	3714.83	5444.73	5.2	37.219922	-76.839707	7	3.8	1.2				ST07 ST09 ST10 ST11 ST13 ST16	ST07 ST09 ST11 ST13 ST16
ST22	8/6/2017 11:14	5121.58	5222.95	4	37.217925	-76.823857	9	4	5				ST15 ST17 ST18 ST19 ST21 ST22 ST23 ST24 ST25 ST26 ST30 ST34 ST37	ST17 ST18 ST23 ST25 ST26
ST18	8/6/2017 11:15	4614.09	5542.7	5.4	37.220806	-76.829575	6	4.2	0.2				ST09 ST15 ST17 ST18 ST19 ST37	ST09 ST15 ST17 ST19 ST37
ST07	8/6/2017 11:15	3261.55	5411.42	5.5	37.219621	-76.844814	10	3.7	0.2				ST01 ST03 ST05 ST06 ST07 ST08 ST09 ST10 ST13 ST15 ST17 ST37	ST03 ST06 ST08 ST09 ST10
16254	8/6/2017 11:16	4430.29	5502.9	5.8	37.220447	-76.831646	12	3.6	2	28.2628			ST07 ST15 ST16 ST17 ST18 ST22 ST23 ST24 ST25 ST30	ST15 ST16 ST17 ST18 ST22 ST23
ST24	8/6/2017 11:16	5068.17	6050.28	3.3	37.22538	-76.824459	9	3.8	0.7				ST12 ST17 ST18 ST19 ST22 ST23 ST24 ST25 ST26 ST27 ST28 ST30 ST32 ST34	ST19 ST23 ST26 ST27 ST28
ST30	8/6/2017 11:16	5965.9	5287.16	4	37.218503	-76.814344	9	3.7	0.5				ST17 ST21 ST22 ST24 ST25 ST26 ST29 ST30 ST31	ST21 ST25 ST26 ST29 ST31
ST31	8/6/2017 11:16	5968.3	5690.91	5.3	37.222141	-76.814317	7	4	0.6				ST19 ST22 ST24 ST25 ST26 ST30 ST31 ST34	ST24 ST25 ST26 ST30 ST34
ST14	8/6/2017 11:17	4172.15	5097.13	8	37.216791	-76.834554	18	3.5					ST07 ST09 ST10 ST12 ST13 ST15 ST16 ST17 ST18 ST22 ST25 ST30 ST37	ST09 ST10 ST15 ST17 ST18 ST37
ST19	8/6/2017 11:18	4613.76	5994.93	3	37.224881	-76.829579	6	7.2	3.3				ST09 ST10 ST17 ST18 ST19 ST22 ST23 ST24 ST25 ST26 ST34	ST17 ST18 ST22 ST23 ST24
ST03	8/6/2017 11:18	2772.45	5820.87	2.4	37.22331	-76.850326	7	4.2	0.2				ST01 ST02 ST03 ST04 ST07 ST08 ST10	ST01 ST02 ST04 ST07 ST08
ST23	8/6/2017 11:20	5065.55	5596.75	4.5	37.221293	-76.824488	7	4.5	4.4				ST19 ST23 ST24 ST25 ST26 ST30	ST19 ST24 ST25 ST26 ST30
ST06	8/6/2017 11:20	3268.01	4991.49	6.5	37.215838	-76.84474	10	3.8	3.1				ST01 ST03 ST05 ST06 ST07 ST09 ST10	ST01 ST05 ST07 ST09 ST10
ST33	8/6/2017 11:21	6406.88	5357.75	8	37.219138	-76.809376	5	7					ST26 ST30 ST31 ST34 ST35	ST26 ST30 ST31 ST34 ST35
ST17	8/6/2017 11:21	4613.05	5147.27	4.5	37.217243	-76.829587	7	3.8	4.9				ST07 ST09 ST10 ST13 ST15 ST16 ST17 ST18 ST19 ST21 ST22 ST25 ST26 ST30 ST37	ST15 ST18 ST19 ST22 ST37
ST37	8/6/2017 11:21	4618.21	4651.05	2.7	37.212772	-76.829528	10	4.9	4.2				ST07 ST13 ST15 ST18 ST21 ST25 ST37	ST13 ST15 ST18 ST21 ST25
ST34	8/6/2017 11:21	6411.19	5752.08	6.5	37.222691	-76.809327	2	8.1	0.2				ST31 ST32 ST34 ST35 ST36	ST31 ST32 ST35 ST36
ST09	8/6/2017 11:21	3715.85	5041.52	5.9	37.216289	-76.839695	9	3.7	1.6				ST03 ST06 ST07 ST09 ST10 ST13 ST15 ST17 ST26	ST06 ST07 ST10 ST13 ST15
ST01	8/6/2017 11:22	2803.14	4946.67	7.3	37.215433	-76.849978	5	9.7	2.4				ST01 ST02 ST06 ST07 ST08 ST09 ST10	ST02 ST06 ST07 ST08 ST09
ST02	8/6/2017 11:23	2834.33	5357.3	5.8	37.219133	-76.849627	9	3.9	1.1				ST01 ST02 ST03 ST06 ST07 ST08 ST10 ST15	ST01 ST03 ST06 ST07 ST08
ST15	8/6/2017 11:23	4175.75	5494.76	5.2	37.220374	-76.834514	9	4	2				ST06 ST07 ST09 ST15 ST16 ST22 ST26 ST30 ST37	ST07 ST09 ST16 ST22 ST37
ST25	8/6/2017 11:23	5508.51	5245.65	4.2	37.218129	-76.819498	10	3.6	3.3				ST17 ST18 ST19 ST21 ST22 ST24 ST25 ST26 ST29 ST30 ST31	ST21 ST22 ST26 ST30 ST31
ST18	8/6/2017 11:24	4613.04	5542.28	5.4	37.220802	-76.829587	7	3.7	1.1				ST15 ST17 ST18 ST19 ST23 ST30 ST37	ST15 ST17 ST19 ST23 ST37
ST07	8/6/2017 11:24	3263.1	5411	5.5	37.219618	-76.844797	10	3.7	1.4				ST01 ST03 ST05 ST06 ST07 ST08 ST09 ST10 ST13 ST15 ST16 ST17 ST37	ST03 ST06 ST08 ST09 ST10
ST22	8/6/2017 11:25	5121.42	5222.93	4	37.217925	-76.823859	9	4	5.1				ST07 ST10 ST12 ST13 ST15 ST16 ST17 ST18 ST19 ST21 ST22 ST23 ST24 ST25 ST26 ST29 ST30 ST37	ST17 ST18 ST23 ST25 ST26
ST24	8/6/2017 11:25	5067.58	6050.46	3.3	37.225381	-76.824466	7	4.1	0.6				ST17 ST19 ST22 ST23 ST24 ST25 ST26 ST27	ST19 ST22 ST23 ST26 ST27
ST30	8/6/2017 11:26	5962.57	5287.59	4	37.218507	-76.814382	6	4.9	3.8				ST15 ST17 ST21 ST22 ST24 ST25 ST26 ST30 ST31 ST37	ST21 ST22 ST25 ST26 ST31
16254	8/6/2017 11:26	4430.83	5502.55	5.8	37.220444	-76.83164	13	3.5	2.3	28.1059			ST09 ST10 ST15 ST16 ST17 ST18 ST19 ST22 ST23 ST24 ST25 ST26 ST30 ST37	ST15 ST16 ST17 ST18 ST19 ST23
ST31	8/6/2017 11:27	5968.6	5694.08	5.3	37.222169	-76.814313	2	5.3	2.9				ST24 ST25 ST26 ST31 ST34	ST24 ST25 ST26 ST34
ST14	8/6/2017 11:27	4171.78	5091.35	8	37.216739	-76.834558	15	4.5					ST01 ST03 ST07 ST13 ST16 ST18	ST01 ST03 ST07 ST13 ST16 ST18
ST03	8/6/2017 11:28	2773.99	5821.59	2.4	37.223316	-76.850309	7	4.2	1.9				ST01 ST02 ST03 ST04 ST06 ST07 ST08 ST10 ST37	ST01 ST02 ST04 ST07 ST08
ST06	8/6/2017 11:30	3267.05	4992	6.5	37.215842	-76.844751	10	3.8	2.2				ST01 ST03 ST05 ST06 ST07 ST08 ST09 ST10 ST16	ST01 ST05 ST07 ST09 ST10
ST37	8/6/2017 11:31	4621.25	4646.04	2.7	37.212727	-76.829494	5	4.8	2.1				ST10 ST13 ST16 ST17 ST18 ST21 ST22 ST25 ST26 ST30 ST37	ST13 ST17 ST18 ST21 ST22
ST33	8/6/2017 11:31	6404.64	5358.75	8	37.219147	-76.809401	1	9.3					ST30 ST31 ST34	ST30 ST31 ST34
ST09	8/6/2017 11:31	3714.93	5041.49	5.9	37.216289	-76.839705	9	3.7	0.7				ST01 ST03 ST06 ST07 ST09 ST10 ST13 ST15 ST17 ST18 ST19	ST06 ST07 ST10 ST13 ST15
ST23	8/6/2017 11:31	5064.39	5599.57	4.5	37.221318	-76.824502	8	3.8	2				ST17 ST19 ST22 ST23 ST25 ST26 ST30	ST17 ST19 ST22 ST25 ST26
ST17	8/6/2017 11:31	4611.15	5146.82	4.5	37.217239	-76.829608	6	3.8	6.8				ST07 ST09 ST10 ST12 ST15 ST16 ST17 ST18 ST22 ST24 ST25 ST30 ST37	ST15 ST18 ST22 ST25 ST37
ST34	8/6/2017 11:31	6410.72	5752.89	6.5	37.222699	-76.809332	5	5.2	1.1				ST25 ST26 ST30 ST31 ST32 ST34 ST35 ST36	ST30 ST31 ST32 ST35 ST36
ST01	8/6/2017 11:32	2809.47	4950.67	7.3	37.215469	-76.849906	7	4.1	8.8				ST01 ST02 ST03 ST05 ST06 ST07 ST09 ST10	ST02 ST03 ST05 ST06 ST07
ST18	8/6/2017 11:33	4612.93	5540.64	5.4	37.220787	-76.829588	10	3.6	2.2				ST10 ST15 ST17 ST18 ST19 ST22 ST24 ST37	ST15 ST17 ST19 ST22 ST24
ST15	8/6/2017 11:33	4174.32	5495.98	5.2	37.220385	-76.83453	10	3.6	0.3				ST05 ST06 ST07 ST09 ST10 ST13 ST15 ST16 ST17 ST18 ST19 ST22 ST23 ST26	ST09 ST10 ST16 ST17 ST18
ST07	8/6/2017 11:34	3263.25	5411.2	5.5	37.219619	-76.844795	10	3.7	1.5				ST01 ST03 ST05 ST06 ST07 ST08 ST09 ST10 ST15 ST16 ST17 ST18 ST37	ST03 ST06 ST08 ST09 ST10
ST02	8/6/2017 11:34	2836.01	5357.79	5.8	37.219137	-76.849608	6	5.1	2.8				ST02 ST03 ST06 ST07 ST08 ST09 ST10 ST37	ST03 ST06 ST07 ST08 ST10
ST08	8/6/2017 11:34	3274.91	5854.01	3.8	37.223609	-76.844665	6	5.3	3.9				ST07 ST08 ST10 ST11 ST12 ST17	ST07 ST10 ST11 ST12 ST17
ST25	8/6/2017 11:34	5506.64	5244.58	4.2	37.21812	-76.819519	1	5.5	4.5				ST15 ST21 ST25 ST30	ST15 ST21 ST30
ST10	8/6/2017 11:35	3715.81	5443.78	5.2	37.219914	-76.839696	6	3.8	2.5				ST01 ST07 ST09 ST10 ST12 ST13 ST15 ST16 ST17 ST18 ST19	ST07 ST09 ST13 ST15 ST16
ST22	8/6/2017 11:36	5123.28	5219.73	4	37.217896	-76.823838	9	3.8	1.5				ST07 ST08 ST09 ST10 ST12 ST15 ST16 ST17 ST18 ST19 ST21 ST22 ST24 ST25 ST26 ST29 ST30 ST37	ST17 ST18 ST21 ST25 ST26
ST31	8/6/2017 11:36	5969.56	5691.63	5.3	37.222147	-76.814303	2	4.2	0.9				ST24 ST26 ST30 ST31 ST34	ST24 ST26 ST30 ST34
16254	8/6/2017 11:36	4430.8	5502.32	5.8	37.220442	-76.83164	13	3.5	2.6	28.1059			ST06 ST09 ST10 ST15 ST16 ST17 ST18 ST19 ST22 ST23 ST25 ST26 ST30 ST37	ST15 ST16 ST17 ST18 ST19 ST23
ST14	8/6/2017 11:36	4171.77	5095.33	8	37.216775	-76.834558	18	3.5					ST07 ST09 ST10 ST13 ST15 ST17 ST18 ST22 ST26 ST37	ST09 ST10 ST15 ST17 ST18 ST37
ST30	8/6/2017 11:36	5965.2	5286.36	4	37.218496	-76.814352	7	4.1	1.2				ST15 ST21 ST22 ST25 ST26 ST30 ST31 ST34	ST21 ST25 ST26 ST31 ST34
ST19	8/6/2017 11:37	4611.68	5996.14	3	37.224892	-76.829603	6	5.2	1.6				ST09 ST15 ST17 ST18 ST19 ST22 ST23 ST24 ST25 ST37	ST15 ST17 ST18 ST23 ST24
ST03	8/6/2017 11:37	2774.25	5820.82	2.4	37.223309	-76.850306	8	4.6	1.9				ST01 ST03 ST04 ST05 ST07 ST08 ST09 ST10 ST12	ST01 ST04 ST07 ST08 ST10
ST27	8/6/2017 11:38	5521.21	6099.61	4.2	37.225824	-76.819354	1	4.9	0.8				ST24 ST26 ST27 ST28	ST24 ST26 ST28
ST06	8/6/2017 11:40	3268.3	4994.99	6.5	37.215869	-76.844737	7	4.2	4.9				ST01 ST03 ST06 ST07 ST08 ST09 ST10 ST15 ST16 ST37	ST01 ST07 ST08 ST09 ST10
ST33	8/6/2017 11:40	6406.03	5356.22	8	37.219125	-76.809385	2	7.9					ST25 ST30 ST31 ST34	ST25 ST30 ST31 ST34
ST37	8/6/2017 11:41	4621.09	4646.5	2.7	37.212731	-76.829496	5	4.8	1.7				ST07 ST10 ST13 ST16 ST17 ST18 ST21 ST22 ST25 ST30 ST37	ST13 ST17 ST18 ST21 ST22
ST35	8/6/2017 11:41	6416.02	6206.71	7.2	37.226788	-76.809271	1	4.9	2				ST32 ST34 ST35 ST36	ST32 ST34 ST36
ST17	8/6/2017 11:41	4612.76	5146.8	4.5	37.217239	-76.82959	7	3.8	5.2				ST03 ST07 ST09 ST10 ST15 ST17 ST18 ST19 ST22 ST24 ST25 ST26 ST30 ST37	ST15 ST18 ST19 ST22 ST37
ST34	8/6/2017 11:41	6409.4	5754.47	6.5	37.222713	-76.809347	6	5.3	3.1				ST25 ST26 ST30 ST31 ST32 ST34 ST35	ST26 ST30 ST31 ST32 ST35
ST09	8/6/2017 11:41	3715.85	5041.41	5.9	37.216288	-76.839695	9	3.7	1.6				ST03 ST05 ST06 ST07 ST08 ST09 ST10 ST12 ST13 ST15 ST17 ST19 ST22	ST06 ST07 ST10 ST13 ST15
ST23	8/6/2017 11:42	5066.3	5601.11	4.5	37.221332	-76.82448	8	3.8	0.7				ST17 ST19 ST22 ST23 ST25 ST26 ST30	ST17 ST19 ST22 ST25 ST26
ST08	8/6/2017 11:43	3271.8	5855.5	3.8	37.223623	-76.8447	6	4	0.5				ST03 ST06 ST07 ST08 ST09 ST12	ST03 ST06 ST07 ST09 ST12
ST18	8/6/2017 11:43	4612.2	5540.85	5.4	37.220789	-76.829596	10	3.7	2.5				ST15 ST16 ST17 ST18 ST19 ST22 ST37	ST15 ST16 ST17 ST19 ST22
ST01	8/6/2017 11:43	2803.74	4944.5	7.3	37.215413	-76.849971	2	4.4	0.5				ST01 ST02 ST03 ST05 ST06	ST02 ST03 ST05 ST06
ST15	8/6/2017 11:43	4174.49	5496.06	5.2	37.220385	-76.834528	16	3.5	0.2				ST03 ST07 ST09 ST10 ST16 ST17 ST18 ST22 ST23 ST25 ST26 ST37	ST09 ST10 ST16 ST17 ST18 ST23
ST07	8/6/2017 11:44	3263.28	5411.37	5.5	37.219621	-76.844795	10	3.7	1.6				ST01 ST03 ST06 ST07 ST08 ST09 ST10 ST12 ST15 ST17 ST18 ST37	ST03 ST06 ST08 ST09 ST10
ST24	8/6/2017 11:44	5068.54	6050.32	3.3	37.22538	-76.824455	6	4.6	0.8				ST17 ST18 ST22 ST23 ST24 ST25 ST26 ST28 ST37	ST18 ST22 ST23 ST26 ST28
ST02	8/6/2017 11:45	2838.29	5357.77	5.8	37.219137	-76.849583	1	14.2	5				ST02 ST03 ST07 ST09 ST10	ST03 ST09 ST10
ST31	8/6/2017 11:45	5969.31	5686.79	5.3	37.222104	-76.814305	1	6.7	4.5				ST25 ST26 ST31 ST34	ST25 ST26 ST34
ST25	8/6/2017 11:46	5508.41	5245.62	4.2	37.218129	-76.819499	10	3.6	3.3				ST15 ST18 ST21 ST22 ST24 ST25 ST26 ST29 ST30 ST31 ST34	ST21 ST22 ST26 ST30 ST31
ST14	8/6/2017 11:46	4172.62	5095.34	8	37.216775	-76.834549	18	3.5					ST03 ST06 ST07 ST09 ST10 ST12 ST13 ST15 ST16 ST17 ST18 ST19 ST22 ST37	ST09 ST10 ST15 ST17 ST18 ST37
28321	8/6/2017 11:46	6095.75	5637.82	8	37.221662	-76.812881	1	4					ST30 ST31 ST34	ST30 ST31 ST34
ST19	8/6/2017 11:46	4611.75	5997.74	3	37.224906	-76.829602	7	4.2	0.1				ST09 ST10 ST15 ST16 ST17 ST18 ST19 ST24 ST25 ST37	ST15 ST16 ST17 ST18 ST24
ST03	8/6/2017 11:47	2774	5821.45	2.4	37.223315	-76.850309	8	4.6	1.8				ST01 ST03 ST04 ST05 ST06 ST07 ST08 ST09 ST12	ST01 ST04 ST06 ST07 ST08
ST10	8/6/2017 11:47	3714.4	5445.88	5.2	37.219933	-76.839712	10	3.6	0.2				ST07 ST08 ST09 ST10 ST11 ST12 ST13 ST15 ST16 ST17 ST18 ST19 ST37	ST07 ST08 ST09 ST11 ST15
16254	8/6/2017 11:47	4429.9	5505.43	5.8	37.22047	-76.83165	11	3.6	0.9	28.1059			ST06 ST08 ST09 ST10 ST15 ST16 ST17 ST18	ST09 ST10 ST15 ST16 ST17 ST18
ST06	8/6/2017 11:49	3267.36	4988.53	6.5	37.215811	-76.844748	10	3.8	3.7				ST01 ST03 ST05 ST06 ST07 ST09 ST10 ST12	ST01 ST05 ST07 ST09 ST10
ST33	8/6/2017 11:50	6403.99	5359.27	8	37.219152	-76.809408	1	9.2					ST30 ST31 ST34	ST30 ST31 ST34
ST17	8/6/2017 11:51	4613.08	5147.58	4.5	37.217246	-76.829586	7	3.8	4.8				ST03 ST09 ST10 ST13 ST15 ST16 ST17 ST18 ST19 ST21 ST22 ST26 ST37	ST15 ST18 ST19 ST22 ST37
ST23	8/6/2017 11:51	5067.05	5601.69	4.5	37.221338	-76.824472	8	3.8	1.6				ST17 ST19 ST22 ST23 ST25 ST26 ST30	ST17 ST19 ST22 ST25 ST26
ST34	8/6/2017 11:51	6408.87	5754.58	6.5	37.222714	-76.809353	2	6.6	3.6				ST26 ST30 ST31 ST34 ST35	ST26 ST30 ST31 ST35
ST09	8/6/2017 11:51	3715.66	5041.1	5.9	37.216285	-76.839697	9	3.7	1.5				ST01 ST03 ST06 ST07 ST09 ST10 ST13 ST15 ST16 ST17 ST19	ST06 ST07 ST10 ST13 ST15
ST37	8/6/2017 11:51	4620.74	4648.67	2.7	37.21275	-76.8295	5	4.8	0.7				ST13 ST17 ST18 ST19 ST21 ST22 ST25 ST30 ST37	ST13 ST17 ST18 ST21 ST22
ST08	8/6/2017 11:52	3270.61	5854.78	3.8	37.223616	-76.844713	8	4.7	1.3				ST03 ST07 ST08 ST09 ST10 ST17 ST19	ST03 ST07 ST09 ST10 ST19
ST18	8/6/2017 11:53	4612.27	5540.77	5.4	37.220789	-76.829596	7	3.8	2.5				ST15 ST17 ST18 ST19 ST22 ST37	ST15 ST17 ST19 ST22 ST37
ST15	8/6/2017 11:54	4175.18	5495.88	5.2	37.220384	-76.83452	7	3.9	0.8				ST05 ST07 ST09 ST10 ST15 ST16 ST18 ST22 ST25	ST07 ST09 ST10 ST16 ST18
ST01	8/6/2017 11:54	2803.9	4945.27	7.3	37.21542	-76.849969	4	4.1	1.1				ST01 ST02 ST03 ST05 ST06 ST08 ST09 ST10	ST02 ST03 ST05 ST06 ST09
ST02	8/6/2017 11:54	2833.66	5356.63	5.8	37.219127	-76.849635	9	3.9	0.2				ST01 ST02 ST03 ST05 ST06 ST07 ST08 ST09 ST10 ST17	ST01 ST03 ST06 ST07 ST08
ST07	8/6/2017 11:55	3262.9	5410.17	5.5	37.21961	-76.844799	10	3.7	1.7				ST01 ST03 ST05 ST06 ST07 ST08 ST09 ST10 ST15 ST16 ST17 ST37	ST03 ST06 ST08 ST09 ST10
ST24	8/6/2017 11:55	5068.43	6049.94	3.3	37.225376	-76.824456	9	3.8	1.1				ST19 ST23 ST24 ST26 ST27 ST28 ST37	ST19 ST23 ST26 ST27 ST28
ST14	8/6/2017 11:55	4172.22	5094.89	8	37.216771	-76.834553	18	3.5					ST03 ST06 ST09 ST10 ST12 ST13 ST15 ST16 ST17 ST18 ST37	ST09 ST10 ST15 ST17 ST18 ST37
ST19	8/6/2017 11:55	4612.89	5995.54	3	37.224886	-76.829589	6	7.2	2.4				ST10 ST17 ST18 ST19 ST22 ST23 ST24 ST26 ST37	ST17 ST18 ST22 ST23 ST24
ST03	8/6/2017 11:56	2773.27	5821.21	2.4	37.223313	-76.850317	8	4.6	1.1				ST01 ST03 ST04 ST06 ST07 ST08 ST09 ST10 ST12 ST17	ST01 ST04 ST06 ST07 ST08
ST30	8/6/2017 11:56	5965.26	5285.96	4	37.218492	-76.814352	8	3.8	1.3				ST22 ST25 ST26 ST29 ST30 ST31 ST34	ST25 ST26 ST29 ST31 ST34
ST25	8/6/2017 11:57	5509.37	5246.02	4.2	37.218133	-76.819488	7	3.7	3				ST15 ST17 ST18 ST21 ST22 ST25 ST26 ST30 ST37	ST17 ST21 ST22 ST26 ST30
ST22	8/6/2017 11:58	5122.77	5222.87	4	37.217924	-76.823844	9	4	4.4				ST09 ST10 ST15 ST17 ST18 ST19 ST21 ST22 ST23 ST24 ST25 ST26 ST29 ST30 ST34 ST37	ST17 ST18 ST23 ST25 ST26
16254	8/6/2017 11:58	4430.17	5501.78	5.8	37.220437	-76.831647	13	3.5	3.1	28.2628			ST09 ST10 ST15 ST16 ST17 ST18 ST19 ST22 ST23 ST37	ST15 ST16 ST17 ST18 ST19 ST23
ST10	8/6/2017 11:58	3713.65	5445.1	5.2	37.219926	-76.83972	9	3.8	0.9				ST06 ST07 ST08 ST09 ST10 ST12 ST13 ST16 ST17 ST37	ST06 ST07 ST08 ST09 ST16
ST06	8/6/2017 11:59	3266.04	4990.32	6.5	37.215827	-76.844763	7	4.2	1.5				ST01 ST06 ST07 ST08 ST09 ST10 ST17	ST01 ST07 ST08 ST09 ST10
ST34	8/6/2017 12:00	6408.62	5754.12	6.5	37.22271	-76.809355	1	7.6	3.4				ST30 ST31 ST34 ST35	ST30 ST31 ST35
ST23	8/6/2017 12:01	5064.49	5598.38	4.5	37.221308	-76.8245	1	7.2	3				ST17 ST19 ST23 ST24	ST17 ST19 ST24
ST09	8/6/2017 12:01	3711.95	5043.88	5.9	37.21631	-76.839739	3	4.6	3.1				ST01 ST09 ST13 ST15 ST37	ST01 ST13 ST15 ST37
ST17	8/6/2017 12:01	4614.44	5145.61	4.5	37.217228	-76.829571	7	3.9	4.1				ST09 ST17 ST18 ST22 ST26 ST30 ST37	ST09 ST18 ST22 ST26 ST37
ST37	8/6/2017 12:02	4618.81	4653.81	2.7	37.212797	-76.829521	7	5.8	6.2				ST07 ST09 ST10 ST13 ST15 ST22 ST25 ST30 ST37	ST09 ST13 ST15 ST22 ST25
ST15	8/6/2017 12:03	4174.71	5497.7	5.2	37.2204	-76.834526	2	5.7	1.5				ST09 ST10 ST15 ST18 ST23	ST09 ST10 ST18 ST23
ST18	8/6/2017 12:04	4611.41	5540.27	5.4	37.220784	-76.829605	7	3.8	3.5				ST15 ST17 ST18 ST19 ST22 ST25 ST37	ST15 ST17 ST19 ST22 ST37
ST19	8/6/2017 12:04	4612.29	5995.29	3	37.224884	-76.829596	6	5.2	2.4				ST15 ST17 ST18 ST19 ST23 ST24 ST26 ST37	ST15 ST17 ST18 ST23 ST24
ST01	8/6/2017 12:05	2803.54	4944.67	7.3	37.215415	-76.849973	7	4.2	0.4				ST01 ST02 ST05 ST06 ST07 ST09 ST10	ST02 ST05 ST06 ST07 ST09
ST03	8/6/2017 12:05	2774.08	5820.95	2.4	37.223311	-76.850308	6	5.6	1.8				ST03 ST04 ST05 ST06 ST07 ST08 ST09 ST10	ST04 ST06 ST07 ST08 ST10
ST24	8/6/2017 12:05	5068.95	6050.74	3.3	37.225384	-76.82445	9	4.4	1				ST17 ST19 ST22 ST24 ST25 ST26 ST27 ST30	ST19 ST22 ST25 ST26 ST27
ST14	8/6/2017 12:05	4172.24	5093.72	8	37.21676	-76.834553	18	3.6					ST06 ST09 ST10 ST13 ST15 ST16 ST17 ST18	ST09 ST10 ST13 ST15 ST17 ST18
ST30	8/6/2017 12:05	5965.83	5285.83	4	37.218491	-76.814345	1	6.2	1.1				ST21 ST30 ST31 ST34	ST21 ST31 ST34
ST25	8/6/2017 12:08	5510	5245.47	4.2	37.218128	-76.819481	1	5	2.2				ST21 ST24 ST25 ST30	ST21 ST24 ST30
16254	8/6/2017 12:08	4430.67	5504.73	5.8	37.220464	-76.831642	5	4.1	0.2	28.2628			ST09 ST10 ST15 ST16 ST18	ST09 ST10 ST15 ST16 ST18
ST22	8/6/2017 12:08	5122.41	5222.35	4	37.217919	-76.823848	9	4	4.1				ST13 ST15 ST17 ST18 ST19 ST21 ST22 ST23 ST24 ST25 ST26 ST29 ST30 ST37	ST17 ST18 ST23 ST25 ST26
ST34	8/6/2017 12:09	6410.98	5753.12	6.5	37.222701	-76.809329	3	6.1	1.2				ST25 ST26 ST30 ST31 ST34 ST35 ST36	ST26 ST30 ST31 ST35 ST36
ST10	8/6/2017 12:09	3715.05	5444.7	5.2	37.219922	-76.839705	6	3.9	1.4				ST01 ST07 ST09 ST10 ST15 ST16 ST37	ST01 ST07 ST09 ST15 ST16
ST06	8/6/2017 12:10	3266.01	4991.67	6.5	37.215839	-76.844763	9	4.1	1.1				ST01 ST02 ST03 ST06 ST07 ST08 ST09 ST10 ST15	ST01 ST02 ST07 ST09 ST10
ST33	8/6/2017 12:11	6406.91	5356.46	8	37.219127	-76.809375	9	6.3					ST25 ST26 ST30 ST31 ST34 ST35	ST25 ST26 ST30 ST31 ST34 ST35
ST09	8/6/2017 12:11	3715.18	5041.23	5.9	37.216287	-76.839702	9	3.7	1.1				ST01 ST06 ST07 ST09 ST10 ST13 ST15 ST17	ST06 ST07 ST10 ST13 ST15
ST17	8/6/2017 12:12	4614.1	5147.64	4.5	37.217246	-76.829575	4	4.2	3.8				ST07 ST10 ST17 ST18 ST19 ST22 ST24 ST25 ST26 ST37	ST18 ST19 ST22 ST25 ST37
ST23	8/6/2017 12:12	5067.6	5600.64	4.5	37.221328	-76.824465	9	3.8	2.1				ST17 ST19 ST22 ST23 ST25 ST26	ST17 ST19 ST22 ST25 ST26
ST37	8/6/2017 12:12	4620.79	4647.67	2.7	37.212741	-76.829499	5	4.8	0.6				ST13 ST15 ST17 ST18 ST21 ST22 ST25 ST37	ST13 ST17 ST18 ST21 ST22
ST19	8/6/2017 12:14	4612.28	5997.06	3	37.2249	-76.829596	7	5.2	0.7				ST15 ST18 ST19 ST22 ST23 ST24	ST15 ST18 ST22 ST23 ST24
ST15	8/6/2017 12:14	4174.38	5496.29	5.2	37.220387	-76.834529	1	4.7	0.1				ST09 ST15 ST16 ST17	ST09 ST16 ST17
ST14	8/6/2017 12:14	4170.32	5093.46	8	37.216758	-76.834575	18	3.5					ST10 ST13 ST15 ST17 ST18 ST37	ST10 ST13 ST15 ST17 ST18 ST37
ST03	8/6/2017 12:15	2774.6	5822.37	2.4	37.223323	-76.850302	2	4.8	2.8				ST01 ST03 ST04 ST05 ST08	ST01 ST04 ST05 ST08
ST30	8/6/2017 12:15	5965.14	5286.91	4	37.218501	-76.814353	7	4.1	1.1				ST21 ST22 ST25 ST26 ST30 ST31 ST34	ST21 ST25 ST26 ST31 ST34
ST01	8/6/2017 12:16	2801.09	4945.32	7.3	37.215421	-76.850001	8	4.5	2.5				ST01 ST03 ST05 ST06 ST07 ST10	ST03 ST05 ST06 ST07 ST10
ST02	8/6/2017 12:16	2834.76	5357.94	5.8	37.219139	-76.849623	6	4.5	1.8				ST01 ST02 ST03 ST09 ST10 ST17	ST01 ST03 ST09 ST10 ST17
ST07	8/6/2017 12:16	3261.21	5410.81	5.5	37.219616	-76.844818	9	3.8	0.8				ST01 ST03 ST05 ST06 ST07 ST08 ST09 ST15	ST01 ST03 ST06 ST08 ST09
ST34	8/6/2017 12:18	6410.61	5753.49	6.5	37.222704	-76.809333	3	6.1	1.7				ST26 ST30 ST31 ST34 ST35 ST36	ST26 ST30 ST31 ST35 ST36
16254	8/6/2017 12:18	4430.82	5501.14	5.8	37.220431	-76.83164	1	4.3	3.7	28.2628			ST15 ST17 ST18	ST15 ST17 ST18
ST25	8/6/2017 12:19	5513.13	5246.45	4.2	37.218137	-76.819446	4	3.8	3.7				ST21 ST22 ST25 ST26 ST30	ST21 ST22 ST26 ST30
ST22	8/6/2017 12:19	5122.46	5222.54	4	37.217921	-76.823847	9	4	4.2				ST17 ST18 ST19 ST21 ST22 ST23 ST24 ST25 ST26 ST30 ST37	ST17 ST18 ST23 ST25 ST26
ST06	8/6/2017 12:20	3266.53	4989.75	6.5	37.215822	-76.844757	10	3.8	2.3				ST01 ST03 ST05 ST06 ST07 ST09 ST10	ST01 ST05 ST07 ST09 ST10
ST09	8/6/2017 12:21	3715.81	5042.88	5.9	37.216301	-76.839695	3	4.8	1.8				ST06 ST07 ST09 ST10 ST17	ST06 ST07 ST10 ST17
ST33	8/6/2017 12:21	6404.15	5359.24	8	37.219152	-76.809407	1	9.2					ST30 ST31 ST34	ST30 ST31 ST34
ST17	8/6/2017 12:22	4613.57	5145.62	4.5	37.217228	-76.829581	7	3.9	4.9				ST10 ST17 ST19 ST22 ST24 ST25 ST37	ST10 ST19 ST22 ST25 ST37
ST19	8/6/2017 12:23	4610.92	5998.52	3	37.224913	-76.829611	1	7.4	1.3				ST15 ST18 ST19 ST24	ST15 ST18 ST24
ST23	8/6/2017 12:23	5064.02	5605.78	4.5	37.221374	-76.824506	1	6.6	4.9				ST17 ST22 ST26	ST17 ST22 ST26
ST14	8/6/2017 12:24	4172.41	5096.74	8	37.216787	-76.834551	16	3.5					ST06 ST09 ST10 ST15 ST17 ST22 ST25 ST37	ST06 ST09 ST10 ST15 ST17 ST37
ST03	8/6/2017 12:25	2773.95	5822.6	2.4	37.223325	-76.850309	2	5.9	2.5				ST03 ST04 ST06 ST07 ST08	ST04 ST06 ST07 ST08
ST02	8/6/2017 12:25	2829.93	5355.54	5.8	37.219117	-76.849677	1	6.8	3.7				ST02 ST03 ST06 ST07	ST03 ST06 ST07
ST18	8/6/2017 12:25	4612.25	5540.4	5.4	37.220785	-76.829596	4	4.4	2.8				ST17 ST18 ST19 ST22 ST23	ST17 ST19 ST22 ST23
ST07	8/6/2017 12:26	3261.32	5410.79	5.5	37.219616	-76.844817	10	3.7	0.8				ST01 ST03 ST06 ST07 ST08 ST09 ST10	ST03 ST06 ST08 ST09 ST10
ST01	8/6/2017 12:26	2801.55	4946.25	7.3	37.215429	-76.849995	7	4.2	2.6				ST01 ST02 ST05 ST06 ST07 ST09 ST10	ST02 ST05 ST06 ST07 ST09
ST30	8/6/2017 12:26	5965.07	5286.87	4	37.2185	-76.814354	7	4.1	1.2				ST21 ST22 ST25 ST26 ST30 ST31 ST34	ST21 ST25 ST26 ST31 ST34
ST34	8/6/2017 12:28	6411.48	5753.13	6.5	37.222701	-76.809323	3	6.1	1.2				ST22 ST25 ST26 ST30 ST31 ST34 ST35 ST36	ST26 ST30 ST31 ST35 ST36
16254	8/6/2017 12:28	4430.8	5500.92	5.8	37.220429	-76.83164	1	4.3	3.9	28.2628			ST15 ST17 ST18	ST15 ST17 ST18
ST10	8/6/2017 12:29	3715.15	5444.93	5.2	37.219924	-76.839703	1	4.8	1.2				ST07 ST09 ST10 ST15	ST07 ST09 ST15
ST06	8/6/2017 12:29	3266.77	4992	6.5	37.215842	-76.844754	7	4.2	1.9				ST01 ST03 ST06 ST07 ST08 ST09 ST10 ST17	ST01 ST07 ST08 ST09 ST10
ST09	8/6/2017 12:31	3714.61	5042.57	5.9	37.216299	-76.839709	8	4.3	0.7				ST06 ST07 ST09 ST10 ST15 ST17	ST06 ST07 ST10 ST15 ST17
ST35	8/6/2017 12:31	6413.28	6208.25	7.2	37.226802	-76.809302	1	4.9	1.5				ST32 ST34 ST35 ST36	ST32 ST34 ST36
ST17	8/6/2017 12:31	4614.13	5146.77	4.5	37.217238	-76.829574	6	4	3.9				ST15 ST17 ST18 ST19 ST25 ST37	ST15 ST18 ST19 ST25 ST37
ST33	8/6/2017 12:32	6407.43	5357.86	8	37.219139	-76.80937	2	7.7					ST30 ST31 ST34 ST35	ST30 ST31 ST34 ST35
ST14	8/6/2017 12:33	4172.23	5095.99	8	37.216781	-76.834553	4	4.4					ST10 ST15 ST17 ST37	ST10 ST15 ST17 ST37
ST23	8/6/2017 12:34	5068.94	5594.84	4.5	37.221276	-76.82445	1	7.2	7.1				ST17 ST23 ST25 ST26	ST17 ST25 ST26
ST24	8/6/2017 12:35	5069.53	6050.51	3.3	37.225382	-76.824444	6	6	1.6				ST17 ST19 ST22 ST23 ST24 ST25 ST26	ST19 ST22 ST23 ST25 ST26
ST03	8/6/2017 12:35	2775.47	5823.21	2.4	37.223331	-76.850292	1	7.8	4				ST03 ST04 ST07 ST08	ST04 ST07 ST08
ST18	8/6/2017 12:36	4612.24	5539.65	5.4	37.220778	-76.829596	1	4.9	3.4				ST17 ST18 ST19 ST23	ST17 ST19 ST23
ST30	8/6/2017 12:37	5963.48	5293.25	4	37.218558	-76.814372	4	5.6	7				ST22 ST24 ST25 ST26 ST30 ST31 ST34	ST22 ST25 ST26 ST31 ST34
ST07	8/6/2017 12:37	3261.88	5411.8	5.5	37.219625	-76.84481	10	3.7	0.4				ST03 ST06 ST07 ST08 ST09 ST10	ST03 ST06 ST08 ST09 ST10
ST34	8/6/2017 12:37	6407.96	5754.49	6.5	37.222713	-76.809363	5	5.2	4.2				ST22 ST24 ST25 ST26 ST30 ST31 ST32 ST34 ST35 ST36	ST30 ST31 ST32 ST35 ST36
ST31	8/6/2017 12:37	5969.12	5693.35	5.3	37.222163	-76.814308	1	4.9	2.2				ST26 ST31 ST32 ST34	ST26 ST32 ST34
16254	8/6/2017 12:39	4430.5	5502.43	5.8	37.220443	-76.831644	2	4.1	2.4	28.2628			ST09 ST15 ST17 ST18	ST09 ST15 ST17 ST18
ST22	8/6/2017 12:39	5122.41	5222.52	4	37.217921	-76.823848	9	4	4.3				ST17 ST18 ST19 ST21 ST22 ST23 ST24 ST25 ST26 ST30 ST37	ST17 ST18 ST23 ST25 ST26
ST25	8/6/2017 12:41	5512.45	5246.11	4.2	37.218133	-76.819453	6	3.8	3				ST17 ST21 ST22 ST24 ST25 ST26 ST31 ST34	ST17 ST21 ST22 ST26 ST31
ST09	8/6/2017 12:41	3716.47	5043.23	5.9	37.216305	-76.839688	1	10	2.5				ST06 ST07 ST09 ST10	ST06 ST07 ST10
ST17	8/6/2017 12:41	4620.29	5153.42	4.5	37.217298	-76.829505	7	10.5	6				ST17 ST18 ST19 ST22 ST24 ST26	ST18 ST19 ST22 ST24 ST26
ST33	8/6/2017 12:42	6408.12	5358.09	8	37.219142	-76.809362	2	7.8					ST30 ST31 ST34 ST35 ST36	ST30 ST31 ST34 ST35
ST14	8/6/2017 12:44	4171.99	5096.28	8	37.216783	-76.834556	18	3.5					ST09 ST10 ST15 ST17 ST18 ST22 ST37	ST09 ST10 ST15 ST17 ST18 ST37
ST23	8/6/2017 12:44	5071.61	5600.03	4.5	37.221323	-76.82442	4	4.5	6.1				ST22 ST23 ST24 ST25 ST26	ST22 ST24 ST25 ST26
ST01	8/6/2017 12:45	2802.84	4945.1	7.3	37.215419	-76.849981	4	4.5	1				ST01 ST02 ST05 ST06 ST07	ST02 ST05 ST06 ST07
ST34	8/6/2017 12:47	6410.15	5753.39	6.5	37.222703	-76.809338	5	5.2	1.8				ST22 ST24 ST25 ST26 ST30 ST31 ST32 ST34 ST35 ST36	ST30 ST31 ST32 ST35 ST36
ST30	8/6/2017 12:47	5962.35	5293.3	4	37.218558	-76.814384	4	5.6	7.6				ST22 ST25 ST26 ST30 ST31 ST34	ST22 ST25 ST26 ST31 ST34
ST07	8/6/2017 12:48	3261.62	5411.08	5.5	37.219618	-76.844813	9	3.8	0.4				ST01 ST03 ST06 ST07 ST08 ST09	ST01 ST03 ST06 ST08 ST09
ST06	8/6/2017 12:49	3268.94	4994.37	6.5	37.215864	-76.84473	4	4.4	5				ST01 ST06 ST07 ST09 ST10	ST01 ST07 ST09 ST10
16254	8/6/2017 12:50	4430.61	5502.32	5.8	37.220442	-76.831642	1	4.4	2.5	28.2628			ST15 ST17 ST18	ST15 ST17 ST18
ST22	8/6/2017 12:50	5122.44	5222.24	4	37.217918	-76.823848	9	4	4				ST17 ST18 ST19 ST22 ST23 ST25 ST26 ST30 ST37	ST17 ST18 ST23 ST25 ST26
ST17	8/6/2017 12:51	4616.49	5145.81	4.5	37.21723	-76.829548	1	7.5	2.5				ST10 ST17 ST18 ST19 ST25	ST10 ST19 ST25
ST02	8/6/2017 12:52	2830.12	5357.06	5.8	37.219131	-76.849675	1	6.8	3.3				ST02 ST03 ST06 ST07	ST03 ST06 ST07
ST14	8/6/2017 12:53	4174.1	5092.2	8	37.216746	-76.834532	2	8.3					ST06 ST09 ST10 ST15	ST06 ST09 ST10 ST15
ST01	8/6/2017 12:54	2805.65	4944.61	7.3	37.215414	-76.849949	2	4.5	2.3				ST01 ST02 ST05 ST06 ST09	ST02 ST05 ST06 ST09
ST24	8/6/2017 12:55	5068.23	6049.97	3.3	37.225377	-76.824458	8	4.2	1				ST19 ST23 ST24 ST25 ST26 ST27	ST19 ST23 ST25 ST26 ST27
ST23	8/6/2017 12:55	5066.56	5596.95	4.5	37.221295	-76.824477	10	3.7	4.3				ST18 ST19 ST23 ST24 ST25 ST26 ST30	ST18 ST19 ST24 ST25 ST26
ST19	8/6/2017 12:55	4612.59	5995.31	3	37.224884	-76.829592	3	8.9	2.5				ST18 ST19 ST23 ST24 ST26	ST18 ST23 ST24 ST26
ST18	8/6/2017 12:56	4612.55	5540.5	5.4	37.220786	-76.829592	4	4.4	2.5				ST17 ST18 ST19 ST22 ST23	ST17 ST19 ST22 ST23
ST30	8/6/2017 12:57	5965.31	5285.9	4	37.218492	-76.814351	8	3.8	1.3				ST19 ST22 ST24 ST25 ST26 ST29 ST30 ST31 ST34 ST35	ST25 ST26 ST29 ST31 ST34
ST34	8/6/2017 12:57	6409.77	5753.34	6.5	37.222703	-76.809343	5	5.2	2				ST25 ST26 ST30 ST31 ST32 ST34 ST35 ST36	ST30 ST31 ST32 ST35 ST36
ST31	8/6/2017 12:58	5968.15	5690.81	5.3	37.22214	-76.814319	8	3.7	0.8				ST24 ST26 ST30 ST31 ST32 ST34	ST24 ST26 ST30 ST32 ST34
16254	8/6/2017 12:59	4429.96	5506.08	5.8	37.220476	-76.83165	5	3.9	1.4	28.2628			ST06 ST10 ST15 ST17 ST18	ST06 ST10 ST15 ST17 ST18
ST07	8/6/2017 12:59	3264.91	5409.69	5.5	37.219606	-76.844776	7	3.8	3.6				ST01 ST05 ST06 ST07 ST08 ST10	ST01 ST05 ST06 ST08 ST10
ST06	8/6/2017 12:59	3266.9	4994.51	6.5	37.215865	-76.844753	7	4.1	3.7				ST01 ST06 ST07 ST09 ST10 ST37	ST01 ST07 ST09 ST10 ST37
ST22	8/6/2017 13:00	5123.8	5220.66	4	37.217904	-76.823832	9	3.9	2				ST17 ST18 ST19 ST21 ST22 ST23 ST37	ST17 ST18 ST21 ST23 ST37
ST35	8/6/2017 13:01	6413.06	6207.72	7.2	37.226797	-76.809305	3	4.6	1.2				ST30 ST32 ST34 ST35 ST36	ST30 ST32 ST34 ST36
ST17	8/6/2017 13:01	4614	5149.51	4.5	37.217263	-76.829576	7	3.8	4.2				ST09 ST13 ST15 ST17 ST18 ST19 ST22 ST24 ST25 ST37	ST15 ST18 ST19 ST22 ST37
ST09	8/6/2017 13:02	3714.15	5040.47	5.9	37.21628	-76.839714	9	3.7	1.4				ST06 ST07 ST09 ST10 ST13 ST15 ST17	ST06 ST07 ST10 ST13 ST15
ST25	8/6/2017 13:02	5511.82	5245.34	4.2	37.218126	-76.81946	9	3.6	2.1				ST17 ST21 ST22 ST25 ST26 ST30 ST31 ST37	ST21 ST22 ST26 ST30 ST31
ST14	8/6/2017 13:02	4171.44	5095.22	8	37.216774	-76.834562	9	3.7					ST09 ST15 ST17 ST18 ST37	ST09 ST15 ST17 ST18 ST37
ST01	8/6/2017 13:04	2862.4	4974.53	7.3	37.215684	-76.84931	2	43	66.3				ST01 ST06 ST07 ST09 ST10	ST06 ST07 ST09 ST10
ST24	8/6/2017 13:04	5067.69	6051.04	3.3	37.225386	-76.824464	8	4.2	0.3				ST17 ST19 ST23 ST24 ST26 ST27 ST30	ST17 ST19 ST23 ST26 ST27
ST19	8/6/2017 13:06	4611.27	5997.42	3	37.224903	-76.829607	6	5.2	0.7				ST15 ST17 ST18 ST19 ST22 ST23 ST24 ST26	ST15 ST17 ST18 ST23 ST24
ST30	8/6/2017 13:07	5964.32	5286.17	4	37.218494	-76.814362	4	5.7	2.1				ST22 ST25 ST26 ST30 ST31 ST34	ST22 ST25 ST26 ST31 ST34
ST34	8/6/2017 13:08	6408.47	5754.48	6.5	37.222713	-76.809357	3	6.1	3.8				ST25 ST26 ST30 ST31 ST34 ST35 ST36	ST26 ST30 ST31 ST35 ST36
16254	8/6/2017 13:09	4429.45	5504.1	5.8	37.220458	-76.831655	14	3.5	1.4	28.2628			ST09 ST15 ST16 ST17 ST18 ST19 ST22 ST26	ST15 ST16 ST17 ST18 ST19 ST22
ST31	8/6/2017 13:09	5967.51	5692.16	5.3	37.222152	-76.814326	7	4.1	1.6				ST19 ST25 ST26 ST30 ST31 ST34	ST19 ST25 ST26 ST30 ST34
ST06	8/6/2017 13:09	3268.58	4994.68	6.5	37.215866	-76.844734	9	4	4.9				ST01 ST02 ST05 ST06 ST07 ST09 ST10	ST01 ST02 ST07 ST09 ST10
ST33	8/6/2017 13:10	6406.26	5357.82	8	37.219139	-76.809383	9	6.3					ST25 ST26 ST30 ST31 ST34 ST35	ST25 ST26 ST30 ST31 ST34 ST35
ST22	8/6/2017 13:10	5122.62	5219.7	4	37.217896	-76.823845	10	3.7	2				ST15 ST17 ST19 ST22 ST23 ST24 ST25 ST26 ST30 ST37	ST17 ST23 ST25 ST26 ST37
ST07	8/6/2017 13:10	3261.5	5411.46	5.5	37.219622	-76.844815	10	3.7	0.2				ST01 ST03 ST06 ST07 ST08 ST09 ST10	ST03 ST06 ST08 ST09 ST10
ST35	8/6/2017 13:11	6413.49	6207.63	7.2	37.226796	-76.8093	7	4.2	0.8				ST28 ST30 ST32 ST34 ST35 ST36	ST28 ST30 ST32 ST34 ST36
ST09	8/6/2017 13:11	3714.16	5040.1	5.9	37.216276	-76.839714	9	3.7	1.8				ST06 ST07 ST09 ST10 ST13 ST15	ST06 ST07 ST10 ST13 ST15
ST17	8/6/2017 13:12	4611.99	5149.11	4.5	37.21726	-76.829599	7	3.8	6				ST10 ST15 ST17 ST18 ST22 ST24 ST26 ST30 ST37	ST10 ST15 ST18 ST22 ST37
ST25	8/6/2017 13:12	5512.03	5245.55	4.2	37.218128	-76.819458	10	3.6	2.3				ST17 ST21 ST22 ST24 ST25 ST26 ST30 ST31 ST35	ST21 ST22 ST26 ST30 ST31
ST14	8/6/2017 13:12	4170.78	5094.02	8	37.216763	-76.834569	14	3.8					ST06 ST09 ST10 ST15 ST17 ST18 ST19	ST06 ST09 ST10 ST15 ST17 ST18
ST01	8/6/2017 13:13	2877.87	4984.65	7.3	37.215775	-76.849136	1	50.7	84.8				ST01 ST06 ST07 ST10	ST06 ST07 ST10
ST24	8/6/2017 13:14	5067.35	6050.62	3.3	37.225383	-76.824468	9	3.8	0.7				ST17 ST19 ST23 ST24 ST26 ST27 ST28	ST19 ST23 ST26 ST27 ST28
ST23	8/6/2017 13:15	5065.5	5598.92	4.5	37.221313	-76.824489	10	3.7	2.2				ST18 ST19 ST22 ST23 ST25 ST26 ST30 ST34	ST18 ST19 ST22 ST25 ST26
ST30	8/6/2017 13:16	5963.26	5288.26	4	37.218513	-76.814374	4	5.6	3.3				ST17 ST22 ST24 ST25 ST26 ST30 ST31 ST34 ST35	ST22 ST25 ST26 ST31 ST34
ST03	8/6/2017 13:16	2771.2	5820.69	2.4	37.223308	-76.85034	1	6.9	1.1				ST03 ST04 ST06 ST08	ST04 ST06 ST08
ST18	8/6/2017 13:16	4616.24	5542.2	5.4	37.220801	-76.829551	2	4.5	2.2				ST17 ST18 ST19 ST23 ST26	ST17 ST19 ST23 ST26
ST34	8/6/2017 13:17	6407.76	5755.07	6.5	37.222718	-76.809365	3	6.1	4.7				ST24 ST25 ST26 ST30 ST31 ST34 ST35 ST36	ST26 ST30 ST31 ST35 ST36
ST19	8/6/2017 13:17	4611.1	5998.01	3	37.224908	-76.829609	6	5.2	0.8				ST15 ST17 ST18 ST19 ST22 ST23 ST24 ST26 ST30	ST15 ST17 ST18 ST23 ST24
ST15	8/6/2017 13:18	4176.09	5497.86	5.2	37.220402	-76.83451	6	6.1	2.3				ST15 ST16 ST17 ST18 ST22 ST23 ST25	ST16 ST17 ST18 ST22 ST23
ST06	8/6/2017 13:19	3267.39	4996.89	6.5	37.215886	-76.844747	10	3.7	6				ST01 ST02 ST06 ST07 ST09 ST10 ST13 ST17	ST01 ST02 ST07 ST09 ST13
ST33	8/6/2017 13:19	6414.71	5351.82	8	37.219085	-76.809288	11	3.8					ST25 ST26 ST29 ST30 ST31 ST34 ST35 ST36	ST25 ST29 ST30 ST31 ST34 ST35
ST22	8/6/2017 13:20	5124.64	5221.87	4	37.217915	-76.823823	7	4.1	3.2				ST15 ST16 ST17 ST18 ST21 ST22 ST23	ST15 ST17 ST18 ST21 ST23
16254	8/6/2017 13:20	4430.23	5503.55	5.8	37.220453	-76.831647	11	3.6	1.4	28.2628			ST09 ST10 ST15 ST16 ST17 ST18 ST25 ST26 ST37	ST09 ST10 ST15 ST16 ST17 ST18
28321	8/6/2017 13:21	3838.59	5995.39	8	37.224884	-76.838314	3	5.7					ST12 ST15 ST16 ST18	ST12 ST15 ST16 ST18
ST07	8/6/2017 13:21	3262.07	5410.94	5.5	37.219617	-76.844808	10	3.7	0.6				ST01 ST03 ST06 ST07 ST08 ST09 ST10	ST03 ST06 ST08 ST09 ST10
ST10	8/6/2017 13:21	3717.63	5441.69	5.2	37.219895	-76.839676	1	7.7	5.3				ST09 ST10 ST16 ST17	ST09 ST16 ST17
ST35	8/6/2017 13:21	6413.02	6208.76	7.2	37.226806	-76.809305	2	4.6	2				ST24 ST32 ST34 ST35 ST36	ST24 ST32 ST34 ST36
ST17	8/6/2017 13:21	4613.13	5150.56	4.5	37.217273	-76.829586	1	9	5.4				ST17 ST24 ST30 ST37	ST24 ST30 ST37
ST09	8/6/2017 13:22	3713.52	5039.86	5.9	37.216274	-76.839721	9	3.7	2.2				ST01 ST06 ST07 ST09 ST10 ST13 ST15 ST16 ST17 ST18	ST06 ST07 ST10 ST13 ST15
ST01	8/6/2017 13:23	2811.95	4947.14	7.3	37.215437	-76.849878	4	7.8	9.1				ST01 ST05 ST07 ST09 ST10	ST05 ST07 ST09 ST10
ST14	8/6/2017 13:23	4173.37	5091.78	8	37.216743	-76.83454	15	3.6					ST06 ST09 ST10 ST13 ST15 ST17 ST19 ST22 ST25	ST06 ST09 ST10 ST13 ST15 ST17
ST24	8/6/2017 13:23	5068.68	6049.12	3.3	37.225369	-76.824453	7	5.7	1.9				ST17 ST19 ST23 ST24 ST25 ST26 ST30 ST35	ST17 ST19 ST23 ST25 ST26
ST30	8/6/2017 13:25	5965.47	5288.8	4	37.218518	-76.814349	8	3.8	2.1				ST17 ST19 ST22 ST25 ST26 ST29 ST30 ST31 ST34	ST25 ST26 ST29 ST31 ST34
ST23	8/6/2017 13:26	5065.29	5599.4	4.5	37.221317	-76.824491	10	3.7	1.8				ST15 ST17 ST18 ST19 ST22 ST23 ST25 ST26 ST30	ST18 ST19 ST22 ST25 ST26
ST34	8/6/2017 13:26	6408.14	5754.75	6.5	37.222716	-76.809361	3	6.1	4.2				ST19 ST22 ST24 ST25 ST26 ST30 ST31 ST34 ST35 ST36	ST26 ST30 ST31 ST35 ST36
ST18	8/6/2017 13:26	4612.59	5542.87	5.4	37.220807	-76.829592	10	3.6	1.5				ST15 ST16 ST17 ST18 ST19 ST23 ST26 ST37	ST15 ST16 ST17 ST19 ST23
ST19	8/6/2017 13:27	4610.83	5998.8	3	37.224916	-76.829612	6	5.3	1.5				ST12 ST15 ST17 ST18 ST19 ST22 ST23 ST24 ST26 ST30 ST37	ST15 ST17 ST18 ST23 ST24
ST15	8/6/2017 13:28	4175.97	5497.32	5.2	37.220397	-76.834511	4	4.3	1.8				ST08 ST10 ST15 ST16 ST18 ST22 ST23 ST26	ST08 ST10 ST16 ST18 ST23
ST06	8/6/2017 13:29	3267.62	4994.03	6.5	37.215861	-76.844745	6	4.4	3.8				ST01 ST06 ST07 ST09 ST10 ST15 ST17 ST37	ST01 ST07 ST09 ST10 ST15
ST31	8/6/2017 13:30	5968.67	5690.7	5.3	37.222139	-76.814313	7	3.8	0.5				ST19 ST22 ST26 ST27 ST30 ST31 ST34	ST22 ST26 ST27 ST30 ST34
ST33	8/6/2017 13:30	6408.69	5358.01	8	37.219141	-76.809355	8	7.1					ST22 ST25 ST26 ST30 ST31 ST34	ST22 ST25 ST26 ST30 ST31 ST34
ST22	8/6/2017 13:31	5124.21	5220.3	4	37.217901	-76.823828	9	3.9	1.6				ST09 ST10 ST13 ST15 ST16 ST17 ST18 ST21 ST22 ST23 ST37	ST17 ST18 ST21 ST23 ST37
ST25	8/6/2017 13:31	5507.02	5236.72	4.2	37.218049	-76.819515	2	14.8	7.8				ST24 ST25 ST26 ST27 ST31 ST34	ST24 ST27 ST31 ST34
ST09	8/6/2017 13:31	3709.21	5041.03	5.9	37.216285	-76.83977	9	4.3	5.2				ST05 ST08 ST09 ST13 ST16 ST18 ST19	ST05 ST08 ST13 ST16 ST18
ST17	8/6/2017 13:32	4616.57	5149.08	4.5	37.217259	-76.829547	9	4.4	1.7				ST09 ST10 ST15 ST17 ST18 ST21 ST37	ST09 ST10 ST15 ST18 ST37
ST07	8/6/2017 13:32	3260.14	5411.6	5.5	37.219623	-76.84483	9	3.7	1.6				ST01 ST05 ST06 ST07 ST08 ST09 ST10 ST17	ST01 ST06 ST08 ST09 ST10
ST37	8/6/2017 13:32	4618.83	4653.5	2.7	37.212794	-76.829521	6	7.8	5.9				ST10 ST13 ST17 ST22 ST24 ST37	ST10 ST13 ST17 ST22 ST24
ST24	8/6/2017 13:33	5068.2	6050.78	3.3	37.225384	-76.824459	9	3.8	0.3				ST17 ST18 ST19 ST22 ST23 ST24 ST25 ST26 ST28 ST30 ST34	ST18 ST19 ST23 ST26 ST28
ST14	8/6/2017 13:34	4171.82	5093.65	8	37.216759	-76.834558	18	3.5					ST08 ST09 ST10 ST12 ST13 ST15 ST16 ST17 ST18 ST19 ST22 ST24 ST37	ST09 ST10 ST15 ST17 ST18 ST37
ST30	8/6/2017 13:35	5963.34	5291.67	4	37.218544	-76.814373	4	5.6	5.7				ST17 ST22 ST25 ST26 ST30 ST31 ST34 ST35	ST22 ST25 ST26 ST31 ST34
ST03	8/6/2017 13:35	2771.65	5820.84	2.4	37.223309	-76.850335	4	5	0.7				ST01 ST03 ST04 ST06 ST08	ST01 ST04 ST06 ST08
ST23	8/6/2017 13:36	5064.3	5600.78	4.5	37.221329	-76.824503	7	4	1.3				ST19 ST22 ST23 ST25 ST26 ST34	ST19 ST22 ST25 ST26 ST34
ST34	8/6/2017 13:36	6409.71	5753.61	6.5	37.222705	-76.809343	5	5.2	2.3				ST22 ST25 ST26 ST30 ST31 ST32 ST34 ST35 ST36	ST30 ST31 ST32 ST35 ST36
ST15	8/6/2017 13:37	4173.63	5495.61	5.2	37.220381	-76.834538	7	3.8	1.1				ST09 ST10 ST15 ST16 ST18 ST22 ST26	ST09 ST10 ST16 ST18 ST22
ST19	8/6/2017 13:37	4611.54	5995.94	3	37.22489	-76.829604	6	5.2	1.8				ST09 ST10 ST12 ST15 ST17 ST18 ST19 ST22 ST23 ST24 ST26	ST15 ST17 ST18 ST23 ST24
ST33	8/6/2017 13:40	6410.03	5356.95	8	37.219131	-76.80934	8	7.1					ST22 ST25 ST26 ST30 ST31 ST34	ST22 ST25 ST26 ST30 ST31 ST34
ST06	8/6/2017 13:40	3266.5	4995.5	6.5	37.215874	-76.844757	7	4.2	4.4				ST01 ST03 ST06 ST07 ST08 ST09 ST10 ST17 ST37	ST01 ST07 ST08 ST09 ST10
ST35	8/6/2017 13:41	6414.37	6206.43	7.2	37.226785	-76.80929	1	17.5	0.7				ST28 ST32 ST36	ST28 ST32 ST36
ST31	8/6/2017 13:41	5963.32	5694.38	5.3	37.222172	-76.814373	1	44.4	6.3				ST24 ST26 ST27 ST31	ST24 ST26 ST27
ST25	8/6/2017 13:41	5514.6	5245.64	4.2	37.218129	-76.819429	10	3.6	4.2				ST17 ST19 ST21 ST22 ST25 ST26 ST30 ST31 ST34	ST21 ST22 ST26 ST30 ST31
ST17	8/6/2017 13:41	4610.95	5151.03	4.5	37.217277	-76.82961	4	6.3	7.6				ST03 ST07 ST13 ST17 ST21 ST22 ST30 ST37	ST13 ST21 ST22 ST30 ST37
ST22	8/6/2017 13:41	5123.24	5219.15	4	37.217891	-76.823838	9	4	1.2				ST09 ST12 ST15 ST17 ST18 ST19 ST21 ST22 ST23 ST24 ST25 ST26 ST30 ST31 ST34 ST37	ST17 ST18 ST23 ST25 ST26
ST02	8/6/2017 13:41	2837.21	5357.7	5.8	37.219137	-76.849595	1	9.1	3.9				ST01 ST02 ST06 ST07	ST01 ST06 ST07
ST09	8/6/2017 13:42	3710.28	5040.77	5.9	37.216282	-76.839758	7	4.3	4.2				ST05 ST09 ST10 ST13 ST15 ST17 ST19 ST26	ST05 ST10 ST13 ST15 ST17
ST24	8/6/2017 13:42	5068.16	6050.64	3.3	37.225383	-76.824459	9	4.1	0.4				ST17 ST18 ST19 ST22 ST23 ST24 ST25 ST26 ST27 ST30 ST34 ST36	ST18 ST19 ST23 ST26 ST27
ST07	8/6/2017 13:43	3265.82	5409.47	5.5	37.219604	-76.844766	3	5.6	4.6				ST01 ST06 ST07 ST09 ST10	ST01 ST06 ST09 ST10
ST01	8/6/2017 13:44	2810.28	4956.8	7.3	37.215524	-76.849897	1	13.1	14.3				ST01 ST03 ST06 ST07 ST09	ST03 ST06 ST07
ST30	8/6/2017 13:45	5963.07	5291.98	4	37.218546	-76.814376	4	5.6	6.1				ST19 ST22 ST24 ST25 ST26 ST30 ST31 ST34 ST35	ST22 ST25 ST26 ST31 ST34
ST03	8/6/2017 13:45	2772.92	5821.97	2.4	37.22332	-76.850321	8	4.6	1.4				ST01 ST03 ST04 ST05 ST07 ST08 ST09 ST10	ST01 ST04 ST07 ST08 ST10
ST14	8/6/2017 13:45	4170.76	5092.91	8	37.216753	-76.83457	18	3.5					ST06 ST07 ST08 ST09 ST10 ST12 ST13 ST17 ST18 ST22 ST37	ST09 ST10 ST13 ST17 ST18 ST37
ST18	8/6/2017 13:45	4614.6	5540.17	5.4	37.220783	-76.829569	6	4.3	2.4				ST17 ST18 ST19 ST23 ST25 ST26 ST30	ST17 ST19 ST23 ST25 ST26
ST15	8/6/2017 13:46	4174.46	5494.07	5.2	37.220367	-76.834528	1	7.5	2.2				ST09 ST15 ST18 ST37	ST09 ST18 ST37
ST34	8/6/2017 13:46	6410.8	5751.97	6.5	37.222691	-76.809331	3	6.1	0.5				ST22 ST24 ST26 ST30 ST31 ST34 ST35 ST36	ST26 ST30 ST31 ST35 ST36
ST23	8/6/2017 13:47	5066.96	5598.3	4.5	37.221307	-76.824473	10	3.7	3.2				ST17 ST19 ST23 ST24 ST25 ST26	ST17 ST19 ST24 ST25 ST26
ST19	8/6/2017 13:47	4611.4	5995.74	3	37.224888	-76.829606	9	5.3	2				ST10 ST15 ST17 ST19 ST21 ST22 ST23 ST24 ST25 ST26 ST37	ST15 ST17 ST22 ST23 ST24
ST33	8/6/2017 13:50	6409.71	5356.32	8	37.219126	-76.809344	6	7.3					ST25 ST26 ST30 ST31 ST34	ST25 ST26 ST30 ST31 ST34
ST17	8/6/2017 13:50	4613.79	5147.07	4.5	37.217241	-76.829578	6	4.3	4.2				ST09 ST12 ST13 ST15 ST16 ST17 ST18 ST19 ST22	ST09 ST15 ST18 ST19 ST22
ST22	8/6/2017 13:51	5122.94	5218.48	4	37.217885	-76.823842	9	4	1.4				ST17 ST18 ST19 ST21 ST22 ST23 ST24 ST25 ST26 ST30 ST37	ST17 ST18 ST23 ST25 ST26
ST25	8/6/2017 13:51	5514.49	5246.59	4.2	37.218138	-76.81943	7	3.7	4.7				ST19 ST21 ST22 ST24 ST25 ST26 ST30	ST21 ST22 ST24 ST26 ST30
ST03	8/6/2017 13:55	2772.13	5820.64	2.4	37.223308	-76.85033	1	5.5	0.2				ST01 ST03 ST04 ST08	ST01 ST04 ST08
ST10	8/6/2017 13:59	3714.53	5443.96	5.2	37.219915	-76.83971	10	3.8	1.9				ST01 ST06 ST07 ST09 ST10 ST11 ST12 ST16	ST06 ST07 ST09 ST11 ST16
ST33	8/6/2017 14:00	6411.95	5353.93	8	37.219104	-76.809319	1	9.6					ST30 ST31 ST34	ST30 ST31 ST34
ST09	8/6/2017 14:01	3716.08	5036.98	5.9	37.216248	-76.839692	2	11.8	5.2				ST01 ST06 ST09 ST15 ST16	ST01 ST06 ST15 ST16
ST22	8/6/2017 14:02	5123.15	5219.58	4	37.217895	-76.82384	9	4	1.5				ST03 ST13 ST15 ST16 ST17 ST18 ST19 ST21 ST22 ST23 ST24 ST25 ST26 ST30 ST34 ST37	ST17 ST18 ST23 ST25 ST26
ST25	8/6/2017 14:02	5510.77	5243.77	4.2	37.218112	-76.819472	7	3.7	0.4				ST21 ST22 ST24 ST25 ST26 ST30	ST21 ST22 ST24 ST26 ST30
ST06	8/6/2017 14:02	3262.37	4997.3	6.5	37.21589	-76.844804	1	9.9	6.5				ST01 ST02 ST06 ST07	ST01 ST02 ST07
ST01	8/6/2017 14:03	2803.91	4950.2	7.3	37.215465	-76.849969	3	7.1	5.9				ST01 ST05 ST06 ST07 ST10	ST05 ST06 ST07 ST10
ST24	8/6/2017 14:03	5069.31	6051.21	3.3	37.225388	-76.824446	9	3.8	1.4				ST19 ST22 ST23 ST24 ST25 ST26 ST27 ST28 ST30	ST19 ST23 ST26 ST27 ST28
ST34	8/6/2017 14:07	6411.08	5752.33	6.5	37.222694	-76.809328	5	5.2	0.4				ST24 ST25 ST30 ST31 ST32 ST34 ST35 ST36	ST30 ST31 ST32 ST35 ST36
ST31	8/6/2017 14:10	5968.72	5690.45	5.3	37.222137	-76.814312	2	5.9	0.8				ST24 ST26 ST27 ST31 ST34	ST24 ST26 ST27 ST34
ST33	8/6/2017 14:10	6406.59	5355.97	8	37.219122	-76.809379	1	9.4					ST30 ST31 ST34	ST30 ST31 ST34
ST25	8/6/2017 14:11	5506.36	5237.61	4.2	37.218057	-76.819522	3	12	7.5				ST25 ST26 ST30 ST31 ST34	ST26 ST30 ST31 ST34
ST22	8/6/2017 14:12	5122.22	5225.06	4	37.217944	-76.82385	9	4	6.7				ST09 ST12 ST13 ST17 ST18 ST19 ST21 ST22 ST23 ST24 ST25 ST26 ST28 ST30 ST32 ST37	ST17 ST18 ST23 ST25 ST26
ST06	8/6/2017 14:12	3265.33	4991.23	6.5	37.215835	-76.844771	9	3.8	0.4				ST01 ST02 ST05 ST06 ST07 ST09 ST16 ST18 ST37	ST01 ST02 ST05 ST07 ST09
ST07	8/6/2017 14:13	3259.13	5412.4	5.5	37.21963	-76.844841	9	3.7	2.8				ST01 ST06 ST07 ST08 ST09 ST10 ST11	ST01 ST06 ST08 ST09 ST10
ST01	8/6/2017 14:13	2800.41	4952.39	7.3	37.215484	-76.850008	1	7.4	8.6				ST01 ST05 ST06 ST07	ST05 ST06 ST07
ST24	8/6/2017 14:14	5068.48	6051.84	3.3	37.225394	-76.824455	1	6.2	1				ST17 ST19 ST24 ST28	ST17 ST19 ST28
ST14	8/6/2017 14:14	4172.26	5085.68	8	37.216688	-76.834553	8	6.2					ST03 ST05 ST07 ST10 ST12 ST15 ST18	ST05 ST07 ST10 ST12 ST15 ST18
ST03	8/6/2017 14:15	2777.68	5824.69	2.4	37.223344	-76.850267	4	5	6.7				ST03 ST04 ST05 ST07 ST08	ST04 ST05 ST07 ST08
ST30	8/6/2017 14:15	5964.15	5287.95	4	37.21851	-76.814364	2	6.5	2.4				ST25 ST26 ST30 ST31 ST34	ST25 ST26 ST31 ST34
ST35	8/6/2017 14:16	6413.54	6208.25	7.2	37.226802	-76.809299	1	4.9	1.4				ST32 ST34 ST35 ST36	ST32 ST34 ST36
ST37	8/6/2017 14:16	4620.7	4650.07	2.7	37.212763	-76.8295	5	7.3	2				ST13 ST17 ST18 ST25 ST26 ST37	ST13 ST17 ST18 ST25 ST26
ST19	8/6/2017 14:17	4606.51	6004.3	3	37.224965	-76.829661	5	8.8	8.5				ST17 ST19 ST22 ST24 ST25 ST27 ST28 ST30	ST17 ST22 ST24 ST27 ST28
ST34	8/6/2017 14:17	6411.64	5751.73	6.5	37.222688	-76.809321	3	6.1	0.4				ST25 ST26 ST27 ST30 ST31 ST34 ST35 ST36	ST26 ST30 ST31 ST35 ST36
ST09	8/6/2017 14:20	3712.28	5041.15	5.9	37.216286	-76.839735	6	3.8	2.2				ST01 ST05 ST06 ST09 ST10 ST13 ST15 ST37	ST01 ST06 ST10 ST13 ST15
ST33	8/6/2017 14:20	6408.23	5353.45	8	37.2191	-76.809361	2	8					ST25 ST30 ST31 ST34	ST25 ST30 ST31 ST34
ST08	8/6/2017 14:21	3272.97	5855.39	3.8	37.223622	-76.844686	5	5.2	1.6				ST06 ST07 ST08 ST10 ST11 ST12	ST06 ST07 ST10 ST11 ST12
ST17	8/6/2017 14:21	4614.12	5144.32	4.5	37.217216	-76.829575	5	5.5	5.2				ST06 ST07 ST09 ST12 ST13 ST17 ST25 ST37	ST06 ST09 ST13 ST25 ST37
ST25	8/6/2017 14:22	5506.03	5250.13	4.2	37.21817	-76.819526	7	5.3	8.3				ST12 ST19 ST24 ST25 ST26 ST31 ST35 ST37	ST19 ST24 ST26 ST31 ST37
ST22	8/6/2017 14:22	5125.28	5220.01	4	37.217898	-76.823816	6	3.9	1.6				ST01 ST07 ST09 ST12 ST15 ST16 ST17 ST19 ST21 ST22 ST23 ST24 ST28 ST30 ST34 ST37	ST17 ST21 ST23 ST24 ST37
ST10	8/6/2017 14:22	3713.62	5445.6	5.2	37.21993	-76.839721	10	3.6	0.7				ST01 ST06 ST07 ST09 ST10 ST11 ST13 ST15 ST16 ST17 ST18	ST06 ST07 ST09 ST11 ST15
ST06	8/6/2017 14:23	3264.78	4993.68	6.5	37.215857	-76.844777	7	4.2	2.3				ST01 ST06 ST07 ST08 ST09 ST10 ST11 ST12 ST15	ST01 ST07 ST08 ST09 ST10
ST07	8/6/2017 14:23	3258.31	5412.59	5.5	37.219632	-76.844851	10	3.8	3.6				ST01 ST05 ST06 ST07 ST08 ST10 ST11 ST12 ST16 ST17	ST01 ST06 ST08 ST10 ST11
ST01	8/6/2017 14:23	2802.68	4951.39	7.3	37.215475	-76.849983	6	5.5	7.1				ST01 ST05 ST06 ST07 ST08 ST10 ST17 ST22	ST05 ST06 ST07 ST08 ST10
ST03	8/6/2017 14:25	2772.94	5820.95	2.4	37.22331	-76.85032	7	5.3	0.7				ST01 ST03 ST04 ST05 ST06 ST07 ST10	ST01 ST04 ST06 ST07 ST10
ST24	8/6/2017 14:25	5068.15	6051.57	3.3	37.225391	-76.824459	9	3.8	0.7				ST19 ST23 ST24 ST26 ST27 ST28 ST30	ST19 ST23 ST26 ST27 ST28
ST14	8/6/2017 14:25	4173.05	5096.61	8	37.216786	-76.834544	10	4					ST07 ST09 ST10 ST17 ST19 ST22 ST26 ST37	ST07 ST09 ST10 ST17 ST22 ST37
ST23	8/6/2017 14:25	5065.56	5599	4.5	37.221313	-76.824488	4	4.2	2.1				ST17 ST19 ST23 ST25 ST26	ST17 ST19 ST25 ST26
ST15	8/6/2017 14:25	4175.64	5496.17	5.2	37.220386	-76.834515	7	3.8	1.2				ST07 ST08 ST09 ST10 ST15 ST16 ST18 ST23	ST09 ST10 ST16 ST18 ST23
ST30	8/6/2017 14:25	5961.39	5292.86	4	37.218554	-76.814395	4	10.5	7.8				ST15 ST22 ST27 ST30 ST31 ST37	ST15 ST22 ST27 ST31 ST37
16254	8/6/2017 14:25	4430.54	5502.38	5.8	37.220442	-76.831643	10	3.5	2.5	28.1059			ST06 ST09 ST10 ST15 ST16 ST17 ST18 ST23	ST10 ST15 ST16 ST17 ST18 ST23
ST34	8/6/2017 14:27	6413.09	5752.13	6.5	37.222692	-76.809305	7	5.9	1.9				ST22 ST28 ST30 ST31 ST34 ST35	ST22 ST28 ST30 ST31 ST35
ST18	8/6/2017 14:27	4613.06	5539.94	5.4	37.220781	-76.829587	4	4.5	2.8				ST17 ST18 ST19 ST23 ST24	ST17 ST19 ST23 ST24
ST19	8/6/2017 14:27	4609.55	5993.98	3	37.224872	-76.829626	1	19.8	4.4				ST03 ST12 ST18 ST19 ST24	ST03 ST12 ST18
ST37	8/6/2017 14:27	4621.53	4648.09	2.7	37.212745	-76.829491	7	5.4	0.3				ST06 ST10 ST13 ST17 ST21 ST37	ST06 ST10 ST13 ST17 ST21
ST09	8/6/2017 14:29	3711.01	5045.74	5.9	37.216327	-76.839749	3	7.3	5.1				ST01 ST06 ST07 ST09 ST10 ST11	ST01 ST06 ST07 ST10 ST11
ST17	8/6/2017 14:30	4614.05	5148.35	4.5	37.217253	-76.829575	7	3.8	3.8				ST01 ST03 ST07 ST13 ST15 ST16 ST17 ST18 ST22 ST37	ST15 ST16 ST18 ST22 ST37
ST08	8/6/2017 14:31	3271.43	5856.57	3.8	37.223632	-76.844704	7	3.9	0.7				ST03 ST05 ST06 ST07 ST08 ST09 ST10 ST12	ST03 ST06 ST07 ST10 ST12
ST25	8/6/2017 14:31	5508.96	5241.76	4.2	37.218094	-76.819493	3	4.7	2.6				ST15 ST17 ST21 ST25 ST30	ST15 ST17 ST21 ST30
ST10	8/6/2017 14:33	3727.57	5434.51	5.2	37.21983	-76.839563	1	14.3	17.5				ST09 ST10 ST15 ST17	ST09 ST15 ST17
ST23	8/6/2017 14:34	5070.8	5602.01	4.5	37.22134	-76.824429	2	5	5.3				ST18 ST19 ST23 ST25 ST30	ST18 ST19 ST25 ST30
ST07	8/6/2017 14:34	3261.84	5413.04	5.5	37.219636	-76.844811	4	4.4	1.6				ST06 ST07 ST08 ST09 ST10	ST06 ST08 ST09 ST10
ST02	8/6/2017 14:34	2857.24	5351.63	5.8	37.219082	-76.849369	1	41.9	24.3				ST02 ST06 ST07 ST09	ST06 ST07 ST09
ST24	8/6/2017 14:35	5067.33	6047.56	3.3	37.225355	-76.824468	3	6.8	3.4				ST19 ST23 ST24 ST25 ST26	ST19 ST23 ST25 ST26
ST30	8/6/2017 14:35	5963.59	5290.21	4	37.21853	-76.81437	6	5.8	4.3				ST25 ST26 ST30 ST31 ST34 ST35	ST25 ST26 ST31 ST34 ST35
16254	8/6/2017 14:35	4432.62	5503.29	5.8	37.220451	-76.83162	16	4.3	2.6	28.1059			ST06 ST09 ST10 ST13 ST16 ST17	ST06 ST09 ST10 ST13 ST16 ST17
ST14	8/6/2017 14:35	4172.83	5091.5	8	37.21674	-76.834546	11	4.1					ST01 ST06 ST10 ST15 ST17 ST18	ST01 ST06 ST10 ST15 ST17 ST18
ST03	8/6/2017 14:35	2772.92	5821.44	2.4	37.223315	-76.850321	8	4.6	1				ST01 ST03 ST04 ST05 ST06 ST07 ST08	ST01 ST04 ST06 ST07 ST08
ST19	8/6/2017 14:36	4611.42	5996.56	3	37.224895	-76.829605	6	5.9	1.2				ST07 ST13 ST19 ST23 ST24 ST26	ST07 ST13 ST23 ST24 ST26
ST18	8/6/2017 14:36	4619.79	5547.06	5.4	37.220845	-76.829511	1	19.9	7.3				ST09 ST15 ST17 ST18	ST09 ST15 ST17
ST34	8/6/2017 14:37	6411.06	5751.96	6.5	37.22269	-76.809328	3	6.1	0.2				ST25 ST26 ST30 ST31 ST34 ST35 ST36	ST26 ST30 ST31 ST35 ST36
ST37	8/6/2017 14:38	4621.44	4648.62	2.7	37.21275	-76.829492	3	8.9	0.5				ST07 ST08 ST09 ST13 ST21 ST37	ST07 ST08 ST09 ST13 ST21
ST09	8/6/2017 14:39	3714.69	5042.57	5.9	37.216299	-76.839708	8	4.3	0.7				ST01 ST06 ST07 ST08 ST09 ST10 ST15 ST16 ST17 ST37	ST06 ST07 ST10 ST15 ST17
ST35	8/6/2017 14:39	6413.92	6207.28	7.2	37.226793	-76.809295	6	4.3	0.3				ST24 ST28 ST32 ST34 ST35 ST36	ST24 ST28 ST32 ST34 ST36
ST33	8/6/2017 14:40	6409.36	5354.58	8	37.21911	-76.809348	2	7.9					ST30 ST31 ST34 ST35	ST30 ST31 ST34 ST35
ST17	8/6/2017 14:40	4609.37	5147.16	4.5	37.217242	-76.829628	1	6.5	8.5				ST12 ST13 ST17 ST18 ST37	ST13 ST18 ST37
ST08	8/6/2017 14:42	3279.07	5853.02	3.8	37.223601	-76.844618	1	9.8	8.1				ST07 ST08 ST09 ST12	ST07 ST09 ST12
ST06	8/6/2017 14:42	3264.93	4995.24	6.5	37.215872	-76.844775	7	4.2	3.9				ST01 ST06 ST07 ST08 ST09 ST10 ST11	ST01 ST07 ST08 ST09 ST10
ST23	8/6/2017 14:42	5066.27	5596.68	4.5	37.221292	-76.82448	10	3.7	4.5				ST15 ST17 ST18 ST19 ST23 ST24 ST25 ST26 ST30 ST31	ST18 ST19 ST24 ST25 ST26
ST22	8/6/2017 14:42	5122.78	5218.8	8	37.217887	-76.823844	15	3.5					ST08 ST15 ST16 ST18 ST19 ST21 ST23 ST24 ST25 ST27 ST30 ST32 ST37	ST18 ST21 ST23 ST24 ST25 ST37
ST10	8/6/2017 14:43	3714.49	5446.9	5.2	37.219942	-76.839711	9	3.9	1.1				ST01 ST06 ST07 ST09 ST10 ST12 ST16 ST19	ST06 ST07 ST09 ST12 ST16
ST15	8/6/2017 14:44	4174.6	5496.44	5.2	37.220389	-76.834527	10	3.8	0.2				ST07 ST08 ST09 ST10 ST15 ST16 ST18 ST19 ST24 ST26	ST09 ST10 ST16 ST18 ST19
ST30	8/6/2017 14:44	5963.15	5289.86	4	37.218527	-76.814375	6	5.8	4.4				ST25 ST26 ST30 ST31 ST34 ST35	ST25 ST26 ST31 ST34 ST35
ST03	8/6/2017 14:44	2776.81	5822.83	2.4	37.223327	-76.850277	8	4.7	5				ST03 ST04 ST05 ST06 ST07 ST08	ST04 ST05 ST06 ST07 ST08
ST02	8/6/2017 14:45	2836.93	5360.91	5.8	37.219165	-76.849598	6	4.3	5.5				ST02 ST03 ST05 ST07 ST09 ST10	ST03 ST05 ST07 ST09 ST10
ST07	8/6/2017 14:45	3263.04	5412.24	5.5	37.219629	-76.844797	10	3.7	1.5				ST03 ST05 ST06 ST07 ST08 ST09 ST10 ST12 ST15 ST17 ST30 ST37	ST03 ST06 ST08 ST09 ST10
ST01	8/6/2017 14:45	2811.07	4958.13	7.3	37.215536	-76.849888	6	8.8	15.8				ST01 ST02 ST03 ST06 ST07 ST08 ST10	ST02 ST03 ST06 ST07 ST08
ST19	8/6/2017 14:45	4613.29	5997.23	3	37.224901	-76.829584	3	6.9	1.5				ST07 ST10 ST12 ST17 ST18 ST19 ST23 ST24 ST26 ST28	ST17 ST18 ST23 ST24 ST28
ST24	8/6/2017 14:46	5068.15	6051.13	3.3	37.225387	-76.824459	9	3.8	0.3				ST15 ST18 ST19 ST23 ST24 ST25 ST26 ST27 ST28 ST30	ST19 ST23 ST26 ST27 ST28
ST14	8/6/2017 14:46	4173.3	5092.92	8	37.216753	-76.834541	15	3.7					ST06 ST07 ST09 ST12 ST13 ST15 ST17 ST18	ST06 ST09 ST13 ST15 ST17 ST18
ST18	8/6/2017 14:46	4616.23	5539.61	5.4	37.220778	-76.829551	3	4.1	3.6				ST15 ST17 ST18 ST19 ST25	ST15 ST17 ST19 ST25
ST34	8/6/2017 14:48	6410.36	5752.59	6.5	37.222696	-76.809336	5	5.2	1.1				ST25 ST26 ST28 ST30 ST31 ST32 ST34 ST35 ST36	ST30 ST31 ST32 ST35 ST36
ST09	8/6/2017 14:49	3715.7	5041.3	5.9	37.216287	-76.839697	2	9.8	1.5				ST01 ST03 ST07 ST09 ST10	ST01 ST03 ST07 ST10
ST08	8/6/2017 14:52	3269.65	5858.71	3.8	37.223652	-76.844724	2	4.5	3.4				ST03 ST05 ST07 ST08 ST12	ST03 ST05 ST07 ST12
ST06	8/6/2017 14:52	3266.4	4997.91	6.5	37.215896	-76.844758	9	4	6.7				ST01 ST02 ST03 ST05 ST06 ST07 ST08 ST09 ST10 ST15 ST18	ST01 ST02 ST07 ST09 ST10
ST22	8/6/2017 14:53	5121.76	5218.44	8	37.217884	-76.823855	15	3.6					ST07 ST08 ST10 ST13 ST18 ST19 ST23 ST24 ST25 ST26 ST27 ST30 ST32 ST34 ST37	ST18 ST23 ST24 ST25 ST26 ST37
ST10	8/6/2017 14:54	3714.05	5445.56	5.2	37.21993	-76.839716	10	3.6	0.3				ST01 ST06 ST07 ST09 ST10 ST11 ST12 ST13 ST15 ST16 ST19 ST23 ST37	ST06 ST07 ST09 ST11 ST15
ST19	8/6/2017 14:55	4613.48	5996.21	3	37.224892	-76.829582	3	8.9	2.2				ST07 ST10 ST12 ST18 ST19 ST21 ST23 ST24 ST25 ST26	ST18 ST23 ST24 ST26
ST03	8/6/2017 14:55	2772.46	5820.7	2.4	37.223308	-76.850326	4	5	0.1				ST01 ST03 ST04 ST06 ST08	ST01 ST04 ST06 ST08
16254	8/6/2017 14:56	4431.9	5494.67	5.8	37.220373	-76.831628	7	9.6	10.3	28.1059			ST01 ST06 ST07 ST09 ST15 ST18	ST01 ST06 ST07 ST09 ST15 ST18
ST14	8/6/2017 14:57	4166.85	5098.05	8	37.216799	-76.834614	5	7.3					ST07 ST09 ST10 ST15 ST16	ST07 ST09 ST10 ST15 ST16
ST34	8/6/2017 14:59	6410.96	5752.48	6.5	37.222695	-76.809329	5	5.2	0.6				ST25 ST26 ST30 ST31 ST32 ST34 ST35 ST36	ST30 ST31 ST32 ST35 ST36
ST09	8/6/2017 14:59	3713.6	5043.36	5.9	37.216306	-76.83972	1	4.6	1.6				ST06 ST09 ST13 ST15	ST06 ST13 ST15
ST31	8/6/2017 15:00	5969.53	5689.33	5.3	37.222127	-76.814303	10	3.6	2				ST19 ST24 ST25 ST26 ST27 ST30 ST31 ST32 ST34	ST26 ST27 ST30 ST32 ST34
ST23	8/6/2017 15:00	5065.88	5595.79	4.5	37.221284	-76.824485	4	4.5	5.4				ST18 ST19 ST23 ST25 ST26	ST18 ST19 ST25 ST26
ST37	8/6/2017 15:00	4624.96	4644.81	2.7	37.212715	-76.829452	7	7.7	5				ST07 ST09 ST13 ST18 ST24 ST26 ST37	ST09 ST13 ST18 ST24 ST26
ST33	8/6/2017 15:01	6408.43	5354.94	8	37.219113	-76.809358	7	6.5					ST24 ST25 ST30 ST31 ST34 ST35	ST24 ST25 ST30 ST31 ST34 ST35
ST08	8/6/2017 15:01	3272.04	5856.44	3.8	37.223631	-76.844697	7	3.9	0.9				ST03 ST06 ST07 ST08 ST10 ST12 ST13 ST16	ST03 ST06 ST07 ST10 ST12
ST25	8/6/2017 15:01	5509.79	5243.72	4.2	37.218112	-76.819483	7	4	1.2				ST15 ST19 ST21 ST24 ST25 ST26 ST30 ST31 ST34 ST35	ST21 ST24 ST26 ST30 ST31
ST06	8/6/2017 15:02	3265.43	4994.16	6.5	37.215862	-76.844769	10	3.8	2.8				ST01 ST03 ST05 ST06 ST07 ST09 ST10 ST16 ST37	ST01 ST05 ST07 ST09 ST10
ST35	8/6/2017 15:03	6413.38	6207.35	7.2	37.226794	-76.809301	7	4.2	0.8				ST28 ST30 ST32 ST34 ST35 ST36	ST28 ST30 ST32 ST34 ST36
ST15	8/6/2017 15:03	4174.92	5496.28	5.2	37.220387	-76.834523	10	3.9	0.4				ST03 ST05 ST06 ST07 ST08 ST09 ST15 ST16 ST18	ST07 ST08 ST09 ST16 ST18
ST03	8/6/2017 15:04	2775.99	5824.3	2.4	37.223341	-76.850286	1	5.9	5.2				ST03 ST04 ST05 ST08	ST04 ST05 ST08
ST19	8/6/2017 15:04	4610.23	5997.8	3	37.224907	-76.829619	4	5.5	1.6				ST06 ST07 ST08 ST10 ST12 ST15 ST18 ST19 ST23 ST24 ST25	ST12 ST15 ST18 ST23 ST24
ST10	8/6/2017 15:04	3713.97	5445.54	5.2	37.21993	-76.839717	10	3.8	0.4				ST06 ST07 ST09 ST10 ST12 ST13 ST15 ST16 ST18 ST19 ST37	ST06 ST07 ST09 ST15 ST16
ST01	8/6/2017 15:05	2803.59	4945.65	7.3	37.215424	-76.849973	7	4.1	1.4				ST01 ST02 ST03 ST05 ST06 ST07 ST09 ST10	ST02 ST03 ST05 ST06 ST07
ST07	8/6/2017 15:05	3262.73	5412.07	5.5	37.219627	-76.844801	10	3.7	1.2				ST01 ST03 ST05 ST06 ST07 ST08 ST09 ST10 ST13 ST16 ST18 ST19 ST37	ST03 ST06 ST08 ST09 ST10
ST30	8/6/2017 15:05	5963.82	5287.72	4	37.218508	-76.814368	2	7.1	2.6				ST19 ST25 ST26 ST30 ST34	ST19 ST25 ST26 ST34
ST14	8/6/2017 15:07	4169.36	5098.18	8	37.2168	-76.834585	14	5.2					ST03 ST06 ST07 ST08 ST09 ST16 ST18	ST06 ST07 ST08 ST09 ST16 ST18
16254	8/6/2017 15:07	4433.34	5504.19	5.8	37.220459	-76.831612	1	30.4	2.8	28.1059			ST06 ST07 ST10 ST15 ST16	ST06 ST07 ST16
ST24	8/6/2017 15:07	5068.26	6053.19	3.3	37.225406	-76.824458	4	4.1	2.3				ST19 ST23 ST24 ST26 ST28	ST19 ST23 ST26 ST28
ST31	8/6/2017 15:09	5967.55	5689.26	5.3	37.222126	-76.814325	5	4.9	2.3				ST19 ST24 ST25 ST26 ST31 ST34	ST19 ST24 ST25 ST26 ST34
ST34	8/6/2017 15:09	6410.97	5752.27	6.5	37.222693	-76.809329	5	5.2	0.4				ST19 ST23 ST24 ST25 ST26 ST28 ST30 ST31 ST32 ST34 ST35 ST36	ST30 ST31 ST32 ST35 ST36
ST09	8/6/2017 15:10	3716.2	5042.81	5.9	37.216301	-76.839691	7	4.1	2.1				ST01 ST06 ST07 ST09 ST10 ST13 ST16 ST19	ST01 ST06 ST07 ST10 ST13
ST37	8/6/2017 15:11	4621.79	4646.93	2.7	37.212735	-76.829488	9	5.1	1.3				ST10 ST13 ST15 ST18 ST19 ST21 ST24 ST26 ST30 ST37	ST10 ST13 ST15 ST18 ST21
ST33	8/6/2017 15:12	6410.32	5353.48	8	37.2191	-76.809337	9	6.4					ST24 ST25 ST26 ST30 ST31 ST34 ST35	ST25 ST26 ST30 ST31 ST34 ST35
ST02	8/6/2017 15:12	2832.32	5357.64	5.8	37.219136	-76.84965	2	37	1.5				ST02 ST06 ST07 ST09 ST10	ST06 ST07 ST09 ST10
ST25	8/6/2017 15:12	5509.65	5246.78	4.2	37.218139	-76.819485	8	4.3	3.6				ST19 ST24 ST25 ST26 ST30 ST35 ST36 ST37	ST19 ST24 ST26 ST30 ST37
ST06	8/6/2017 15:13	3274.22	5002.65	6.5	37.215938	-76.84467	3	10.6	14.6				ST06 ST07 ST09 ST10 ST15	ST07 ST09 ST10 ST15
ST03	8/6/2017 15:13	2778.87	5823.46	2.4	37.223333	-76.850254	1	7.6	7.1				ST03 ST04 ST05 ST07	ST04 ST05 ST07
ST19	8/6/2017 15:14	4613.34	5997.31	3	37.224902	-76.829584	3	24.7	1.5				ST19 ST23 ST24 ST25 ST26 ST28	ST23 ST24 ST25 ST26 ST28
ST01	8/6/2017 15:15	2797.01	4944.75	7.3	37.215416	-76.850047	1	6.6	6.3				ST01 ST02 ST05 ST07	ST02 ST05 ST07
ST07	8/6/2017 15:15	3263.54	5411.36	5.5	37.219621	-76.844792	9	3.8	1.8				ST01 ST03 ST05 ST06 ST07 ST08 ST09	ST01 ST03 ST06 ST08 ST09
ST30	8/6/2017 15:16	5961.93	5293.91	4	37.218564	-76.814389	2	15.3	8.3				ST25 ST30 ST31 ST34 ST35	ST25 ST31 ST34 ST35
ST14	8/6/2017 15:17	4168.84	5097.65	8	37.216795	-76.834591	9	6.5					ST01 ST03 ST06 ST07 ST08 ST09 ST10 ST15 ST16	ST06 ST07 ST09 ST10 ST15 ST16
16254	8/6/2017 15:18	4430.02	5504.95	5.8	37.220466	-76.831649	9	3.8	0.6	28.1059			ST03 ST07 ST08 ST09 ST10 ST12 ST15 ST16 ST18 ST23	ST09 ST10 ST15 ST16 ST18 ST23
ST24	8/6/2017 15:18	5067.52	6052.01	3.3	37.225395	-76.824466	3	4.4	1.2				ST12 ST15 ST19 ST23 ST24 ST28	ST15 ST19 ST23 ST28
ST34	8/6/2017 15:20	6411.77	5751.74	6.5	37.222688	-76.80932	6	5.3	0.6				ST19 ST24 ST25 ST26 ST30 ST31 ST32 ST34 ST35	ST26 ST30 ST31 ST32 ST35
ST09	8/6/2017 15:20	3713.18	5042.19	5.9	37.216295	-76.839725	4	4.3	1.2				ST06 ST07 ST09 ST10 ST13	ST06 ST07 ST10 ST13
ST08	8/6/2017 15:21	3274.04	5855.99	3.8	37.223627	-76.844674	6	5.2	2.6				ST05 ST06 ST07 ST08 ST09 ST10 ST12 ST16 ST19	ST06 ST07 ST10 ST12 ST16
ST23	8/6/2017 15:21	5066.44	5598.63	4.5	37.22131	-76.824478	7	4.2	2.7				ST18 ST19 ST23 ST25 ST26 ST34	ST18 ST19 ST25 ST26 ST34
ST37	8/6/2017 15:22	4621.93	4648.3	2.7	37.212747	-76.829486	7	7.2	0.7				ST01 ST09 ST10 ST13 ST18 ST19 ST24 ST26 ST37	ST09 ST10 ST13 ST18 ST26
ST15	8/6/2017 15:23	4174.52	5499.21	5.2	37.220414	-76.834528	2	7	2.9				ST05 ST09 ST10 ST15 ST23	ST05 ST09 ST10 ST23
ST25	8/6/2017 15:23	5505.42	5246.53	4.2	37.218137	-76.819533	4	7.7	6.3				ST19 ST24 ST25 ST26 ST37	ST19 ST24 ST26 ST37
ST06	8/6/2017 15:23	3272.23	4986.7	6.5	37.215795	-76.844693	8	4.3	8.7				ST01 ST02 ST05 ST06 ST07 ST10	ST01 ST02 ST05 ST07 ST10
ST07	8/6/2017 15:24	3262.53	5411.76	5.5	37.219625	-76.844803	9	3.8	0.9				ST01 ST03 ST05 ST06 ST07 ST08 ST09 ST11 ST15	ST01 ST03 ST06 ST08 ST09
ST10	8/6/2017 15:25	3714.07	5445	5.2	37.219925	-76.839716	7	4.2	0.8				ST01 ST06 ST09 ST10 ST11 ST13 ST16	ST06 ST09 ST11 ST13 ST16
ST01	8/6/2017 15:26	2803.44	4944.28	7.3	37.215411	-76.849974	7	4.2	0.1				ST01 ST02 ST05 ST06 ST07 ST09 ST10	ST02 ST05 ST06 ST07 ST09
ST14	8/6/2017 15:26	4171.62	5094.67	8	37.216769	-76.83456	9	4.8					ST03 ST06 ST08 ST09 ST10 ST13 ST15 ST16	ST06 ST09 ST10 ST13 ST15 ST16
16254	8/6/2017 15:27	4429.52	5505.86	5.8	37.220474	-76.831655	15	4.4	1.4	28.1059			ST06 ST07 ST08 ST12 ST16 ST18	ST06 ST07 ST08 ST12 ST16 ST18
ST24	8/6/2017 15:28	5067.44	6050.88	3.3	37.225385	-76.824467	1	8	0.5				ST18 ST19 ST24 ST26	ST18 ST19 ST26
ST31	8/6/2017 15:30	5969.11	5690.63	5.3	37.222138	-76.814308	10	3.8	0.7				ST24 ST25 ST26 ST31 ST32 ST34 ST35	ST25 ST26 ST32 ST34 ST35
ST06	8/6/2017 15:32	3266.42	4989.06	6.5	37.215816	-76.844758	6	3.8	2.8				ST01 ST05 ST06 ST07 ST08 ST09 ST12	ST01 ST05 ST07 ST08 ST09
ST37	8/6/2017 15:32	4620.48	4650.39	2.7	37.212766	-76.829503	7	6.3	2.4				ST13 ST16 ST18 ST19 ST24 ST25 ST26 ST37	ST13 ST18 ST19 ST25 ST26
ST02	8/6/2017 15:33	2836.31	5357.86	5.8	37.219138	-76.849605	4	7.2	3.1				ST02 ST03 ST06 ST09 ST10	ST03 ST06 ST09 ST10
ST33	8/6/2017 15:34	6409.16	5354.84	8	37.219112	-76.80935	9	6.3					ST25 ST26 ST30 ST31 ST34 ST35	ST25 ST26 ST30 ST31 ST34 ST35
ST03	8/6/2017 15:34	2774.7	5822.46	2.4	37.223324	-76.850301	6	5.6	3				ST03 ST04 ST05 ST06 ST07 ST08 ST09 ST10 ST15	ST04 ST06 ST07 ST08 ST10
ST07	8/6/2017 15:34	3261.37	5411.81	5.5	37.219625	-76.844816	7	4.1	0.5				ST04 ST05 ST06 ST07 ST08 ST09 ST10 ST12 ST13 ST15 ST16 ST19	ST06 ST08 ST09 ST10 ST15
ST19	8/6/2017 15:35	4612.61	5996.9	3	37.224898	-76.829592	9	4.1	1.1				ST03 ST12 ST15 ST16 ST18 ST19 ST23 ST24 ST25 ST26 ST37	ST15 ST16 ST18 ST23 ST24
ST10	8/6/2017 15:35	3714.97	5444.66	5.2	37.219922	-76.839705	3	5	1.3				ST01 ST06 ST09 ST10 ST13 ST16 ST19 ST37	ST01 ST06 ST09 ST13 ST16
ST14	8/6/2017 15:36	4171.87	5094.12	8	37.216764	-76.834557	13	4					ST06 ST07 ST08 ST09 ST10 ST13 ST15 ST16 ST18 ST19 ST24 ST26	ST09 ST10 ST13 ST15 ST16 ST18
ST01	8/6/2017 15:37	2804.41	4944.32	7.3	37.215412	-76.849963	7	4.2	1.1				ST01 ST02 ST05 ST06 ST07 ST08 ST09 ST10 ST16	ST02 ST05 ST06 ST07 ST09
ST30	8/6/2017 15:37	5959.11	5300.22	4	37.218621	-76.814421	5	7.7	15.2				ST19 ST24 ST25 ST30 ST31 ST35 ST36	ST24 ST25 ST31 ST35 ST36
ST35	8/6/2017 15:37	6415.56	6205.94	7.2	37.226781	-76.809276	1	6.7	1.9				ST30 ST32 ST35 ST36	ST30 ST32 ST36
ST24	8/6/2017 15:37	5068.29	6052.14	3.3	37.225396	-76.824457	9	3.8	1.3				ST09 ST12 ST15 ST18 ST19 ST23 ST24 ST25 ST26 ST27 ST28 ST34 ST37	ST19 ST23 ST26 ST27 ST28
ST32	8/6/2017 15:39	5961.07	6145.2	5.4	37.226234	-76.814398	1	7.4	0.3				ST24 ST26 ST32 ST35	ST24 ST26 ST35
ST34	8/6/2017 15:39	6410.01	5752.56	6.5	37.222696	-76.80934	5	5.2	1.4				ST24 ST26 ST30 ST31 ST32 ST34 ST35 ST36	ST30 ST31 ST32 ST35 ST36
ST08	8/6/2017 15:41	3274.01	5855.75	3.8	37.223625	-76.844675	6	5.2	2.6				ST06 ST07 ST08 ST09 ST10 ST12 ST16	ST06 ST07 ST10 ST12 ST16
ST09	8/6/2017 15:41	3713.74	5044.77	5.9	37.216319	-76.839719	8	4.3	2.9				ST03 ST06 ST07 ST08 ST09 ST10 ST12 ST15 ST16 ST17	ST06 ST07 ST10 ST15 ST17
ST17	8/6/2017 15:41	4611.77	5148.03	4.5	37.21725	-76.829601	2	5.5	6.1				ST13 ST17 ST18 ST19 ST37	ST13 ST18 ST19 ST37
ST02	8/6/2017 15:41	2837.22	5358.21	5.8	37.219141	-76.849595	6	5.6	4.1				ST02 ST03 ST04 ST06 ST08 ST09	ST03 ST04 ST06 ST08 ST09
ST15	8/6/2017 15:42	4174.68	5496.28	5.2	37.220387	-76.834526	7	3.9	0.2				ST03 ST06 ST07 ST08 ST09 ST10 ST13 ST15 ST16 ST18	ST07 ST09 ST10 ST16 ST18
ST06	8/6/2017 15:42	3267.76	4996.29	6.5	37.215881	-76.844743	10	4.2	5.7				ST01 ST02 ST03 ST06 ST08 ST09 ST10 ST12	ST01 ST02 ST08 ST09 ST10
ST37	8/6/2017 15:42	4621.03	4647.55	2.7	37.21274	-76.829496	6	7.4	0.6				ST13 ST16 ST18 ST19 ST26 ST37	ST13 ST16 ST18 ST19 ST26
ST03	8/6/2017 15:44	2771.06	5820.4	2.4	37.223306	-76.850342	8	4.6	1.3				ST01 ST03 ST04 ST06 ST08 ST12	ST01 ST04 ST06 ST08 ST12
ST19	8/6/2017 15:44	4613.27	5995.02	3	37.224882	-76.829585	9	4.1	3				ST12 ST15 ST16 ST17 ST18 ST19 ST23 ST24	ST15 ST16 ST18 ST23 ST24
ST07	8/6/2017 15:45	3261.86	5410.75	5.5	37.219615	-76.844811	7	4	0.7				ST01 ST03 ST07 ST09 ST10 ST15 ST16	ST01 ST03 ST09 ST10 ST15
ST14	8/6/2017 15:46	4173.32	5093.71	8	37.21676	-76.834541	9	4.8					ST06 ST07 ST08 ST09 ST10 ST13 ST15 ST16 ST19	ST06 ST09 ST10 ST13 ST15 ST16
ST10	8/6/2017 15:46	3714.42	5445.53	5.2	37.21993	-76.839712	10	3.6	0.3				ST06 ST07 ST09 ST10 ST11 ST13 ST15 ST16 ST18	ST06 ST07 ST09 ST11 ST15
ST30	8/6/2017 15:47	5964.76	5291.17	4	37.218539	-76.814357	4	6.2	4.6				ST25 ST26 ST30 ST34 ST36	ST25 ST26 ST34 ST36
16254	8/6/2017 15:47	4430.37	5504.14	5.8	37.220458	-76.831645	11	3.6	0.8	28.1059			ST07 ST09 ST10 ST13 ST15 ST16 ST17 ST18	ST09 ST10 ST15 ST16 ST17 ST18
ST24	8/6/2017 15:47	5067.95	6051.68	3.3	37.225392	-76.824461	9	3.8	0.8				ST09 ST10 ST15 ST17 ST18 ST19 ST23 ST24 ST25 ST26 ST28 ST30 ST34	ST18 ST19 ST23 ST26 ST28
ST22	8/6/2017 15:47	5071.1	5187.12	8	37.217602	-76.824426	18	3.6					ST07 ST09 ST10 ST13 ST15 ST16 ST17 ST18 ST19 ST21 ST25 ST26 ST30 ST35 ST37	ST17 ST18 ST21 ST25 ST26 ST37
ST01	8/6/2017 15:47	2804.36	4943.88	7.3	37.215408	-76.849964	7	4.1	1.1				ST01 ST02 ST03 ST05 ST06 ST07 ST08 ST10	ST02 ST03 ST05 ST06 ST07
ST35	8/6/2017 15:48	6413.35	6207.78	7.2	37.226798	-76.809301	3	4.5	1				ST28 ST32 ST34 ST35 ST36	ST28 ST32 ST34 ST36
ST34	8/6/2017 15:48	6410.58	5752.48	6.5	37.222695	-76.809333	5	5.2	0.9				ST28 ST30 ST31 ST32 ST34 ST35 ST36	ST30 ST31 ST32 ST35 ST36
ST18	8/6/2017 15:49	4612.37	5539.75	5.4	37.220779	-76.829594	1	4.8	3.2				ST15 ST17 ST18 ST19	ST15 ST17 ST19
ST08	8/6/2017 15:50	3270.77	5856.72	3.8	37.223634	-76.844711	3	4.2	1.1				ST03 ST07 ST08 ST09 ST12	ST03 ST07 ST09 ST12
ST02	8/6/2017 15:50	2833.61	5355.57	5.8	37.219117	-76.849636	3	5.6	1.1				ST02 ST03 ST04 ST06 ST07 ST10	ST03 ST04 ST06 ST07 ST10
ST17	8/6/2017 15:51	4620.86	5148.25	4.5	37.217252	-76.829499	7	3.9	3				ST06 ST07 ST09 ST15 ST17 ST18 ST23 ST24 ST30 ST37	ST09 ST15 ST18 ST23 ST37
ST09	8/6/2017 15:51	3712.63	5043.09	5.9	37.216303	-76.839731	6	7.8	2.1				ST03 ST06 ST07 ST08 ST09 ST10 ST12 ST24	ST03 ST06 ST07 ST08 ST10
ST25	8/6/2017 15:51	5510.69	5245.75	4.2	37.21813	-76.819473	5	4.6	2.3				ST15 ST17 ST19 ST24 ST25 ST26 ST30 ST34	ST17 ST24 ST26 ST30 ST34
ST31	8/6/2017 15:52	5969.33	5691.09	5.3	37.222143	-76.814305	5	5.1	0.6				ST17 ST24 ST26 ST27 ST31 ST34	ST17 ST24 ST26 ST27 ST34
ST06	8/6/2017 15:52	3267.89	4992.73	6.5	37.215849	-76.844742	8	4.1	3.2				ST01 ST02 ST06 ST07 ST09 ST11 ST15 ST16 ST17 ST18	ST01 ST02 ST07 ST09 ST11
ST15	8/6/2017 15:53	4175.42	5494.51	5.2	37.220371	-76.834518	10	3.8	2				ST09 ST10 ST13 ST15 ST16 ST18 ST19 ST23 ST24	ST09 ST10 ST16 ST18 ST19
ST03	8/6/2017 15:54	2778.11	5823.24	2.4	37.223331	-76.850262	6	4.9	6.3				ST03 ST04 ST05 ST07 ST08 ST09 ST37	ST04 ST05 ST07 ST08 ST09
ST19	8/6/2017 15:54	4610.88	6000.18	3	37.224928	-76.829611	2	6.2	2.7				ST07 ST08 ST09 ST10 ST12 ST13 ST15 ST19 ST23 ST24 ST25 ST26 ST27 ST30	ST15 ST23 ST24 ST27
ST07	8/6/2017 15:55	3262.13	5410.61	5.5	37.219614	-76.844808	10	3.7	0.9				ST01 ST03 ST04 ST06 ST07 ST08 ST09 ST10 ST11 ST12 ST15 ST16 ST17 ST25 ST37	ST03 ST06 ST08 ST09 ST10
ST22	8/6/2017 15:56	5073.12	5188.57	8	37.217615	-76.824403	12	5					ST07 ST09 ST10 ST12 ST13 ST15 ST16 ST17 ST18 ST19 ST23 ST37	ST15 ST17 ST18 ST19 ST23 ST37
ST14	8/6/2017 15:56	4171.7	5095.18	8	37.216773	-76.834559	18	3.5					ST06 ST07 ST08 ST09 ST10 ST12 ST13 ST15 ST17 ST18 ST19 ST24 ST37	ST09 ST10 ST15 ST17 ST18 ST37
16254	8/6/2017 15:57	4430.29	5503.24	5.8	37.22045	-76.831646	10	3.5	1.7	28.1059			ST03 ST06 ST08 ST09 ST10 ST12 ST13 ST15 ST16 ST17 ST18 ST23 ST24 ST37	ST10 ST15 ST16 ST17 ST18 ST23
ST24	8/6/2017 15:57	5068.56	6051.65	3.3	37.225392	-76.824455	9	3.8	0.9				ST06 ST09 ST15 ST17 ST18 ST19 ST23 ST24 ST25 ST26 ST27 ST28 ST37	ST19 ST23 ST26 ST27 ST28
ST30	8/6/2017 15:57	5963.18	5291.81	4	37.218545	-76.814375	4	5.8	5.9				ST19 ST24 ST25 ST26 ST30 ST31 ST34 ST37	ST24 ST25 ST26 ST31 ST34
ST27	8/6/2017 15:58	5523.91	6107.42	4.2	37.225894	-76.819324	1	7.3	8.4				ST24 ST26 ST27 ST31	ST24 ST26 ST31
ST10	8/6/2017 15:58	3715.85	5443.8	5.2	37.219914	-76.839696	1	16	2.6				ST10 ST16 ST18 ST37	ST16 ST18 ST37
ST34	8/6/2017 15:58	6410.05	5752.64	6.5	37.222697	-76.809339	7	5.3	1.4				ST24 ST25 ST30 ST31 ST32 ST34 ST35	ST25 ST30 ST31 ST32 ST35
ST32	8/6/2017 15:58	5961.21	6144.77	5.4	37.22623	-76.814396	3	5.9	0.7				ST24 ST25 ST26 ST32 ST35	ST24 ST25 ST26 ST35
ST02	8/6/2017 15:59	2833.48	5355.75	5.8	37.219119	-76.849637	3	5.6	0.9				ST02 ST03 ST04 ST06 ST07 ST09 ST10 ST37	ST03 ST04 ST06 ST07 ST10
ST35	8/6/2017 15:59	6413.91	6206.94	7.2	37.22679	-76.809295	7	4.2	0.1				ST24 ST28 ST30 ST32 ST34 ST35 ST36	ST28 ST30 ST32 ST34 ST36
ST18	8/6/2017 15:59	4613.68	5540.91	5.4	37.22079	-76.82958	9	3.7	1.7				ST07 ST09 ST10 ST12 ST13 ST15 ST16 ST17 ST18 ST19 ST24 ST25 ST37	ST15 ST16 ST17 ST19 ST24
ST08	8/6/2017 15:59	3272.52	5856	3.8	37.223627	-76.844691	5	5.2	1.1				ST06 ST07 ST08 ST10 ST12 ST13 ST15 ST19	ST06 ST07 ST10 ST12 ST15
ST09	8/6/2017 16:00	3715.84	5042.02	5.9	37.216294	-76.839695	9	3.7	1.5				ST01 ST03 ST05 ST06 ST07 ST08 ST09 ST10 ST12 ST13 ST15 ST16 ST17 ST18 ST19 ST24 ST37	ST06 ST07 ST10 ST13 ST15
ST17	8/6/2017 16:01	4619.77	5148.73	4.5	37.217256	-76.829511	6	4.1	2.1				ST01 ST06 ST07 ST09 ST10 ST12 ST15 ST16 ST17 ST18 ST19 ST21 ST23 ST24 ST25 ST26 ST37	ST15 ST18 ST19 ST23 ST37
ST25	8/6/2017 16:01	5509.76	5242.62	4.2	37.218102	-76.819484	7	4.9	1.5				ST06 ST07 ST09 ST12 ST13 ST15 ST18 ST19 ST24 ST25 ST26 ST30 ST31 ST37	ST18 ST24 ST26 ST30 ST31
ST31	8/6/2017 16:01	5968.5	5690.13	5.3	37.222134	-76.814315	6	4.2	1.1				ST17 ST19 ST24 ST25 ST26 ST27 ST31 ST34	ST24 ST25 ST26 ST27 ST34
ST06	8/6/2017 16:01	3267.26	4988.14	6.5	37.215807	-76.844749	10	3.8	4				ST01 ST03 ST05 ST06 ST07 ST08 ST09 ST10 ST12 ST15 ST16	ST01 ST05 ST07 ST09 ST10
ST37	8/6/2017 16:03	4618.12	4653.79	2.7	37.212796	-76.829529	7	11.2	6.4				ST06 ST09 ST10 ST12 ST13 ST18 ST37	ST06 ST09 ST10 ST13 ST18
ST23	8/6/2017 16:03	5063.95	5595.91	4.5	37.221285	-76.824506	1	6.3	5.5				ST12 ST19 ST23 ST25 ST26	ST19 ST25 ST26
ST19	8/6/2017 16:04	4614.53	5993.71	3	37.22487	-76.82957	4	4.7	4.8				ST03 ST06 ST07 ST09 ST10 ST12 ST13 ST15 ST16 ST19 ST21 ST23 ST24 ST37	ST15 ST16 ST23 ST24
ST03	8/6/2017 16:04	2772.79	5821.25	2.4	37.223313	-76.850322	8	4.5	0.7				ST01 ST03 ST04 ST05 ST06 ST07 ST08 ST10 ST37	ST01 ST04 ST06 ST07 ST08
ST15	8/6/2017 16:05	4175.19	5493.11	5.2	37.220359	-76.83452	1	8.4	3.2				ST03 ST13 ST15 ST16	ST03 ST13 ST16
ST07	8/6/2017 16:06	3261.55	5412.28	5.5	37.219629	-76.844814	7	5.7	0.8				ST03 ST07 ST08 ST10 ST12 ST16	ST03 ST08 ST10 ST12 ST16
ST33	8/6/2017 16:06	6408.93	5354.95	8	37.219113	-76.809353	9	6.3					ST25 ST26 ST30 ST31 ST34 ST35	ST25 ST26 ST30 ST31 ST34 ST35
ST22	8/6/2017 16:06	5070.12	5189.08	8	37.21762	-76.824437	19	3.5					ST07 ST10 ST13 ST15 ST17 ST21 ST23 ST25 ST26 ST28 ST30 ST32 ST34 ST37	ST17 ST21 ST23 ST25 ST26 ST37
ST30	8/6/2017 16:06	5963.67	5289.33	4	37.218522	-76.814369	2	6.4	3.6				ST25 ST26 ST30 ST31 ST34	ST25 ST26 ST31 ST34
ST14	8/6/2017 16:07	4172.28	5092.31	8	37.216747	-76.834553	11	3.8					ST09 ST13 ST15 ST17 ST19 ST26	ST09 ST13 ST15 ST17 ST19 ST26
ST34	8/6/2017 16:08	6410.88	5752.75	6.5	37.222698	-76.80933	6	5.3	0.9				ST19 ST25 ST26 ST30 ST31 ST32 ST34 ST35	ST26 ST30 ST31 ST32 ST35
ST24	8/6/2017 16:08	5068.33	6051.24	3.3	37.225388	-76.824457	9	3.8	0.5				ST12 ST15 ST18 ST19 ST21 ST23 ST24 ST25 ST26 ST27 ST28 ST30	ST19 ST23 ST26 ST27 ST28
16254	8/6/2017 16:08	4431.74	5501.67	5.8	37.220436	-76.83163	3	5.5	3.4	28.2628			ST13 ST16 ST21 ST37	ST13 ST16 ST21 ST37
[truncated: 212,783 more rows]
